# Supplementary material for: 2-[(2-Hydr­oxy-1-naphth­yl)methyl­ene­amino]-1,3-benzothia­zole
Source: Acta Crystallogr Sect E Struct Rep Online. 2008 Sep 20;64(Pt 10):o1974. doi: 10.1107/S1600536808029644 (PMC2959411; doi:10.1107/S1600536808029644)
Supplement: Supplementary file 2 [file e-64-o1974-Isup2.hkl]

# 
# h,k,l, Fc-squared, Fo-squared, sigma(Fo-squared) and status flag 
# 
data_I
_shelx_title ' 071118d in P2(1)/n' 
_shelx_refln_list_code          4 
_shelx_F_calc_maximum      207.96 
_exptl_crystal_F_000       632.00 
_reflns_d_resolution_high  0.7482 
 
loop_ 
 _symmetry_equiv_pos_as_xyz 
 'x, y, z' 
 '-x+1/2, y+1/2, -z+1/2' 
 '-x, -y, -z' 
 'x-1/2, -y-1/2, z-1/2' 
 
_cell_length_a     9.7439 
_cell_length_b    15.1506 
_cell_length_c     9.8082 
_cell_angle_alpha  90.000 
_cell_angle_beta  101.788 
_cell_angle_gamma  90.000 
 
_shelx_F_squared_multiplier     1.000 
 
loop_ 
 _refln_index_h 
 _refln_index_k 
 _refln_index_l 
 _refln_F_squared_calc 
 _refln_F_squared_meas 
 _refln_F_squared_sigma 
 _refln_observed_status 
   2   0   0     9464.81    10312.93    168.14 o 
   4   0   0     4233.91     4377.93     56.16 o 
   6   0   0      113.06      118.39     19.03 o 
   8   0   0       52.51       87.67     20.92 o 
  10   0   0      263.43      354.08     40.66 o 
  12   0   0        1.82       -0.72     20.87 o 
   1   1   0     2614.17     2783.45     24.19 o 
   2   1   0      653.75      675.16     21.81 o 
   3   1   0       13.91       18.35      2.43 o 
   4   1   0      452.74      450.17     15.94 o 
   5   1   0      154.73      128.69     19.88 o 
   6   1   0      720.23      783.45     25.57 o 
   7   1   0       71.66      102.73     37.58 o 
   8   1   0       89.50      103.57     16.07 o 
   9   1   0       75.10       90.09     16.30 o 
  10   1   0      114.12      125.22     19.41 o 
  11   1   0       33.93       29.25     14.95 o 
  12   1   0       11.86       -5.50     13.97 o 
   0   2   0     1355.06     1405.93     20.10 o 
   1   2   0     3895.98     3828.27     50.60 o 
   2   2   0      318.25      325.74      5.96 o 
   3   2   0     2003.82     2015.84     27.37 o 
   4   2   0       11.62       11.01      2.82 o 
   5   2   0      116.28      117.06      5.79 o 
   6   2   0      419.44      427.64     31.50 o 
   7   2   0      463.65      419.38     28.63 o 
   8   2   0      190.01      203.62     37.63 o 
   9   2   0       27.84        9.10     10.61 o 
  10   2   0       51.39       56.90     15.20 o 
  11   2   0       35.55       34.34     14.69 o 
  12   2   0        0.06      -12.36     12.36 o 
   1   3   0      284.48      301.06      6.65 o 
   2   3   0      518.86      499.45      8.04 o 
   3   3   0       51.25       49.19      3.86 o 
   4   3   0       96.44       79.37      5.03 o 
   5   3   0      314.53      306.79     11.69 o 
   6   3   0      120.61      107.30     13.04 o 
   7   3   0      699.56      657.26     25.67 o 
   8   3   0       34.03       28.29     11.78 o 
   9   3   0       54.84       35.18     12.83 o 
  10   3   0        0.03        0.10     10.21 o 
  11   3   0        4.40      -10.72     10.72 o 
  12   3   0       53.07       54.65     18.01 o 
   0   4   0      159.10      161.70      8.69 o 
   1   4   0     4933.70     4910.06     43.90 o 
   2   4   0      312.05      282.22      6.50 o 
   3   4   0      472.04      463.89      8.78 o 
   4   4   0        0.04        1.62      2.73 o 
   5   4   0      148.07      153.76     10.96 o 
   6   4   0      112.33      136.80     14.51 o 
   7   4   0      826.79      739.82     21.58 o 
   8   4   0      306.33      330.65     15.94 o 
   9   4   0        0.07       -6.37      6.37 o 
  10   4   0      129.08      142.72     16.95 o 
  11   4   0       22.38       25.41     13.82 o 
  12   4   0        0.17      -16.69     16.69 o 
   1   5   0      631.96      601.33     11.09 o 
   2   5   0     2397.13     2323.04     26.13 o 
   3   5   0      151.69      146.57      5.81 o 
   4   5   0        0.52       -1.41      3.22 o 
   5   5   0        9.02       12.78      3.85 o 
   6   5   0        6.27       -4.00      4.00 o 
   7   5   0        4.56       -5.69      5.69 o 
   8   5   0      238.41      255.65     16.50 o 
   9   5   0       52.55       51.71     10.89 o 
  10   5   0       26.67       19.97     13.45 o 
  11   5   0       78.32       68.85     18.87 o 
  12   5   0       53.66       89.96     29.91 o 
   0   6   0      344.43      400.23     20.33 o 
   1   6   0       28.50       59.78      6.76 o 
   2   6   0     3040.45     3247.64     34.74 o 
   3   6   0        1.12       -1.32      2.86 o 
   4   6   0     1009.31      966.07     15.79 o 
   5   6   0      142.36      147.95      8.07 o 
   6   6   0      527.68      504.76     14.15 o 
   7   6   0       28.08       29.01      8.60 o 
   8   6   0      247.33      279.56     25.60 o 
   9   6   0       26.73       19.27     10.87 o 
  10   6   0       11.40        5.05     12.02 o 
  11   6   0        0.16       -0.37     12.15 o 
   1   7   0      814.30      757.93     14.51 o 
   2   7   0      938.90      979.95     17.07 o 
   3   7   0     1347.06     1484.32     19.81 o 
   4   7   0        9.13       10.04      4.30 o 
   5   7   0     1033.98     1052.71     39.58 o 
   6   7   0      404.47      362.47     12.63 o 
   7   7   0       26.04       33.94      9.10 o 
   8   7   0       17.17       12.99      8.58 o 
   9   7   0      127.24      176.88     29.06 o 
  10   7   0        9.72        8.47     11.03 o 
  11   7   0       65.63      108.34     20.82 o 
   0   8   0      126.54      129.99     17.63 o 
   1   8   0       22.49       20.64      8.05 o 
   2   8   0     1065.54     1158.24     22.02 o 
   3   8   0        4.87        5.47      3.64 o 
   4   8   0        2.14       -3.58      3.58 o 
   5   8   0       98.82       98.62      8.73 o 
   6   8   0       92.02       94.30      9.68 o 
   7   8   0      156.16      156.33     17.04 o 
   8   8   0        8.51       -3.47      7.04 o 
   9   8   0        2.65        4.84     16.06 o 
  10   8   0       28.32       31.32     20.42 o 
  11   8   0        4.76        3.59     18.78 o 
   1   9   0      597.81      560.69     16.71 o 
   2   9   0      972.18     1015.00     29.87 o 
   3   9   0     1287.80     1299.81     28.79 o 
   4   9   0      277.14      273.87      9.66 o 
   5   9   0       94.53      112.27     12.53 o 
   6   9   0      282.76      294.21     12.45 o 
   7   9   0      258.94      262.70     14.66 o 
   8   9   0      130.08      153.82     16.29 o 
   9   9   0        8.58        0.16     11.06 o 
  10   9   0       66.57       90.87     18.96 o 
  11   9   0       13.46       29.17     15.90 o 
   0  10   0        4.00       -1.57     11.29 o 
   1  10   0      836.88      809.94     26.28 o 
   2  10   0        0.40        3.31      4.91 o 
   3  10   0        1.89       -4.53      4.53 o 
   4  10   0       67.08       63.95      7.25 o 
   5  10   0       73.16       65.03      7.82 o 
   6  10   0       76.69       91.89     10.12 o 
   7  10   0        0.10       -5.43      6.78 o 
   8  10   0      100.24      130.84     21.03 o 
   9  10   0       57.64       85.51     32.32 o 
  10  10   0      115.82      119.75     21.66 o 
  11  10   0        8.79        6.97     19.07 o 
   1  11   0        2.26        5.60      9.17 o 
   2  11   0      192.97      221.71     14.35 o 
   3  11   0        2.24       -2.20      5.17 o 
   4  11   0        0.28       -3.87      4.67 o 
   5  11   0       51.77       50.47     11.33 o 
   6  11   0       32.88       20.55     10.28 o 
   7  11   0       40.37       37.28     10.11 o 
   8  11   0       16.83        8.80     10.84 o 
   9  11   0        1.10      -10.53     10.53 o 
  10  11   0        1.17      -16.78     17.18 o 
   0  12   0       16.19       22.04     16.01 o 
   1  12   0      249.53      277.33     22.04 o 
   2  12   0       20.00        9.71      8.10 o 
   3  12   0      169.59      191.49     12.04 o 
   4  12   0        0.16       -4.44      5.14 o 
   5  12   0       12.22        8.36      6.15 o 
   6  12   0        1.00        0.64      6.34 o 
   7  12   0      132.88      166.00     20.58 o 
   8  12   0      111.49       92.93     24.96 o 
   9  12   0       63.64       40.62     22.49 o 
  10  12   0       18.10       -1.48     16.82 o 
   1  13   0       92.53      102.43     16.19 o 
   2  13   0      133.65      142.84     22.13 o 
   3  13   0       41.56       28.61     10.25 o 
   4  13   0        6.72       -0.69      6.30 o 
   5  13   0       57.15       70.17     10.16 o 
   6  13   0       92.21       87.94     13.67 o 
   7  13   0       95.08       47.05     21.37 o 
   8  13   0       37.32       22.58     19.66 o 
   9  13   0       70.72       40.21     24.06 o 
   0  14   0     1993.97     1936.24     70.58 o 
   1  14   0      115.19      121.99     18.87 o 
   2  14   0        9.86       -0.92     11.21 o 
   3  14   0        2.61        4.09      8.17 o 
   4  14   0       82.79       70.32     10.38 o 
   5  14   0       16.62       13.94      9.45 o 
   6  14   0       97.39      136.71     19.58 o 
   7  14   0       43.98       26.58     18.22 o 
   8  14   0        8.56       12.55     17.77 o 
   9  14   0        0.65       15.20     21.05 o 
   1  15   0      173.65      190.29     21.75 o 
   2  15   0      358.89      344.05     27.44 o 
   3  15   0        1.16       -2.30     11.21 o 
   4  15   0        3.10       -5.68      8.73 o 
   5  15   0        0.84      -11.93     11.93 o 
   6  15   0       10.96       43.81     22.09 o 
   0  16   0     1366.37     1457.28     64.95 o 
   1  16   0      124.89      119.19     19.61 o 
   2  16   0       13.71        0.98     12.11 o 
   3  16   0       54.09       43.99     22.71 o 
   4  16   0       37.20       46.18     15.65 o 
   5  16   0        1.61        8.77     19.66 o 
   6  16   0       21.34       14.98     18.58 o 
   1  17   0       19.51       -3.16     11.99 o 
   2  17   0        1.41       -4.64     13.68 o 
   3  17   0        9.66       -2.01     14.02 o 
   4  17   0       37.96       45.39     22.20 o 
   5  17   0        5.64       26.49     22.45 o 
   6  17   0        5.46        4.90     21.59 o 
   0  18   0       18.90       16.60     19.88 o 
   1  18   0       90.61       79.75     21.95 o 
   2  18   0        9.70        0.96     13.40 o 
   3  18   0        2.91       21.11     15.28 o 
   4  18   0        1.25      -14.15     14.26 o 
   5  18   0        1.07        9.94     21.91 o 
   1  19   0        0.01      -12.84     12.84 o 
   2  19   0       19.81       27.39     17.44 o 
   3  19   0        1.17       -3.24     24.24 o 
   4  19   0        0.00       11.96     25.95 o 
 -11   0   1        0.92        4.00     16.42 o 
  -9   0   1      406.28      394.11     32.12 o 
  -7   0   1      101.89       84.74     18.98 o 
  -5   0   1        0.80        9.85      8.32 o 
  -3   0   1       31.67       22.00      7.20 o 
  -1   0   1      113.20      140.06      5.80 o 
   1   0   1     6126.19     6014.77     69.47 o 
   3   0   1     6939.63     6980.56     83.97 o 
   5   0   1     6117.55     6691.50     84.97 o 
   7   0   1        1.31       -0.36     10.75 o 
   9   0   1        0.96       -8.68     12.95 o 
  11   0   1      159.95      244.69     39.04 o 
 -12   1   1       52.23       72.20     23.82 o 
 -11   1   1       55.27       65.53     17.04 o 
 -10   1   1        1.34       -8.97      9.61 o 
  -9   1   1       56.78       57.55     14.31 o 
  -8   1   1      417.89      435.69     22.13 o 
  -7   1   1       96.91      102.99     13.91 o 
  -6   1   1        1.08       -5.12      5.60 o 
  -5   1   1      641.76      628.75     11.66 o 
  -4   1   1     1459.69     1358.29     21.95 o 
  -3   1   1      730.36      718.76     11.99 o 
  -2   1   1     4311.91     4419.74     49.64 o 
  -1   1   1       31.71       17.66      3.71 o 
   0   1   1        0.87        3.06      1.53 o 
   1   1   1      427.92      400.38      6.57 o 
   2   1   1     1392.91     1381.56     21.63 o 
   3   1   1       81.60       79.59      4.93 o 
   4   1   1      292.24      360.09      8.06 o 
   5   1   1      218.77      246.05      9.20 o 
   6   1   1      752.76      744.39     25.62 o 
   7   1   1        0.42       -6.68      6.68 o 
   8   1   1       31.02       21.96     10.91 o 
   9   1   1        2.08       11.24     10.29 o 
  10   1   1       65.88       82.24     28.11 o 
  11   1   1        0.06       -9.54     11.66 o 
  12   1   1        1.49      -16.78     16.78 o 
 -12   2   1       35.59       36.93     17.01 o 
 -11   2   1        0.04       -9.47      9.47 o 
 -10   2   1        0.71       -8.75      8.75 o 
  -9   2   1       65.47       49.61     13.76 o 
  -8   2   1       46.62       67.34     17.09 o 
  -7   2   1      397.22      392.98     29.82 o 
  -6   2   1      621.89      616.26     39.97 o 
  -5   2   1     1470.45     1504.46     22.94 o 
  -4   2   1       66.61       75.65      8.52 o 
  -3   2   1      132.29      146.17      4.66 o 
  -2   2   1      129.63      137.09      8.81 o 
  -1   2   1     2357.04     2386.12     22.13 o 
   0   2   1    11189.16    11375.11     89.62 o 
   1   2   1     2324.46     2544.70     32.81 o 
   2   2   1        3.16        7.73      2.62 o 
   3   2   1       18.10       17.52      3.28 o 
   4   2   1     3116.21     3139.00     32.40 o 
   5   2   1     1167.57     1104.02     21.34 o 
   6   2   1        6.44       -5.81      6.06 o 
   7   2   1       61.31       51.81     11.75 o 
   8   2   1      252.38      267.49     18.73 o 
   9   2   1        1.22        1.62     10.58 o 
  10   2   1        4.40        7.02     10.93 o 
  11   2   1       18.31       26.00     18.31 o 
 -12   3   1        2.01      -11.91     11.91 o 
 -11   3   1       21.09       21.24     13.94 o 
 -10   3   1        0.05       -7.02     10.02 o 
  -9   3   1      550.28      525.48     43.12 o 
  -8   3   1      970.33      949.73     32.55 o 
  -7   3   1       50.15       35.85     10.15 o 
  -6   3   1     1157.56     1249.28     32.53 o 
  -5   3   1      135.86      117.37      8.22 o 
  -4   3   1        5.63        6.65      3.10 o 
  -3   3   1       53.87       61.74      4.05 o 
  -2   3   1     2798.37     2949.03     28.31 o 
  -1   3   1       81.19       54.34      3.95 o 
   0   3   1       97.23      102.20      4.89 o 
   1   3   1      362.52      372.55      6.72 o 
   2   3   1      474.28      439.45      7.68 o 
   3   3   1     1131.69     1131.75     14.14 o 
   4   3   1      306.30      339.96      8.82 o 
   5   3   1        0.42        0.13      3.29 o 
   6   3   1       95.09      102.20      9.06 o 
   7   3   1      128.76      128.64     27.73 o 
   8   3   1        4.00        6.20     10.10 o 
   9   3   1      229.03      272.44     66.88 o 
  10   3   1      104.60      100.68     40.41 o 
  11   3   1       21.14       -3.79     12.13 o 
 -12   4   1        8.93        4.48     13.19 o 
 -11   4   1        0.65        0.16      9.61 o 
 -10   4   1       28.54       21.33      9.64 o 
  -9   4   1      276.20      256.42     16.99 o 
  -8   4   1      310.65      290.50     14.91 o 
  -7   4   1      280.72      277.23     13.56 o 
  -6   4   1     1207.55     1323.96     21.73 o 
  -5   4   1        0.36       -2.01      2.91 o 
  -4   4   1      150.04      169.91      5.98 o 
  -3   4   1     1862.67     1970.38     20.65 o 
  -2   4   1     3377.17     3405.71     33.03 o 
  -1   4   1     4393.86     4449.39     56.35 o 
   0   4   1      307.59      274.17      9.04 o 
   1   4   1      247.15      233.78      5.70 o 
   2   4   1       82.51       83.92      4.52 o 
   3   4   1        8.75       10.10      3.03 o 
   4   4   1     1031.44      950.76     14.10 o 
   5   4   1        3.52        1.90      3.18 o 
   6   4   1        5.13       10.08      4.71 o 
   7   4   1      167.46      169.61     13.87 o 
   8   4   1      315.79      295.90     15.15 o 
   9   4   1        0.14       -5.02      9.56 o 
  10   4   1        3.42       -8.62     10.96 o 
  11   4   1        9.65        3.19     13.12 o 
 -12   5   1        2.02        9.72     21.55 o 
 -11   5   1      174.55      245.96     21.59 o 
 -10   5   1       10.96       12.62      9.38 o 
  -9   5   1       79.90       73.23     11.97 o 
  -8   5   1        6.10       -0.37      7.04 o 
  -7   5   1      141.42      149.44     13.25 o 
  -6   5   1      101.14      115.09      8.76 o 
  -5   5   1        1.13       -1.28      3.09 o 
  -4   5   1       47.82       32.87      4.40 o 
  -3   5   1       29.40       44.51      4.87 o 
  -2   5   1      886.92      916.28     14.17 o 
  -1   5   1      310.57      246.65      6.95 o 
   0   5   1      700.23      688.52     14.57 o 
   1   5   1      651.13      691.70     12.52 o 
   2   5   1       99.63      107.55      5.37 o 
   3   5   1       13.83        8.17      3.23 o 
   4   5   1      188.81      172.07      6.52 o 
   5   5   1      961.74      917.41     15.70 o 
   6   5   1        1.93        2.65      4.65 o 
   7   5   1     1002.21      999.56     25.93 o 
   8   5   1      368.35      364.91     16.87 o 
   9   5   1       26.18        6.31     11.16 o 
  10   5   1       27.47       25.85     13.72 o 
  11   5   1       10.84       18.59     14.58 o 
 -12   6   1        2.11        5.13     20.33 o 
 -11   6   1        0.67        2.41     12.71 o 
 -10   6   1       51.47       56.68     12.19 o 
  -9   6   1       34.01       30.42      9.95 o 
  -8   6   1       53.37       54.35     10.52 o 
  -7   6   1      235.86      234.02     13.28 o 
  -6   6   1     1017.57     1030.40     20.36 o 
  -5   6   1      254.63      221.72      7.85 o 
  -4   6   1       13.54       12.75      3.78 o 
  -3   6   1      798.13      782.22     14.39 o 
  -2   6   1     1751.14     1748.73     22.76 o 
  -1   6   1       24.75       31.20      5.60 o 
   0   6   1       15.30       27.34      9.64 o 
   1   6   1     1229.65     1167.64     17.63 o 
   2   6   1      673.84      742.41     12.26 o 
   3   6   1      469.07      470.53     11.29 o 
   4   6   1      161.22      169.04      6.87 o 
   5   6   1       62.78       64.40      6.07 o 
   6   6   1      181.52      169.97      9.66 o 
   7   6   1     1927.08     1886.05     42.50 o 
   8   6   1        9.80       -2.99      9.21 o 
   9   6   1       70.69       60.87     15.39 o 
  10   6   1       38.11       48.98     15.61 o 
  11   6   1       91.51      135.07     43.70 o 
 -12   7   1       39.99       29.28     22.58 o 
 -11   7   1        0.85      -11.97     11.97 o 
 -10   7   1        8.77       -7.96      8.16 o 
  -9   7   1       18.45       12.32      8.96 o 
  -8   7   1      334.05      329.57     16.64 o 
  -7   7   1       66.22       60.78     10.10 o 
  -6   7   1       37.43       35.88      7.02 o 
  -5   7   1        8.20        1.89      3.98 o 
  -4   7   1      579.67      579.77     12.22 o 
  -3   7   1      115.47      121.12      7.39 o 
  -2   7   1     1098.36     1070.08     17.57 o 
  -1   7   1      114.43      142.93     10.11 o 
   0   7   1       48.66       49.16      6.98 o 
   1   7   1       19.85       22.00      4.66 o 
   2   7   1      195.11      249.06      8.47 o 
   3   7   1       75.14       81.53      6.27 o 
   4   7   1      103.57      117.02      7.50 o 
   5   7   1      206.48      184.85      7.91 o 
   6   7   1       84.67       91.61      9.06 o 
   7   7   1      241.36      243.93     32.13 o 
   8   7   1       60.57       69.40     15.16 o 
   9   7   1        1.40       -3.88     10.35 o 
  10   7   1      163.70      224.27     25.84 o 
  11   7   1       16.09        4.47     15.32 o 
 -11   8   1        3.99       -0.39     13.89 o 
 -10   8   1       22.54       13.47     10.36 o 
  -9   8   1      314.73      340.51     18.32 o 
  -8   8   1       17.51        7.34      8.21 o 
  -7   8   1      204.94      227.74     16.94 o 
  -6   8   1      148.08      158.26     11.40 o 
  -5   8   1      605.59      589.00     14.36 o 
  -4   8   1       79.20       95.97      8.58 o 
  -3   8   1       17.18       20.88      5.46 o 
  -2   8   1      681.63      680.73     14.41 o 
  -1   8   1       30.47       38.91      7.04 o 
   0   8   1      184.57      216.91     13.80 o 
   1   8   1     4529.25     4587.41     55.91 o 
   2   8   1      618.30      668.82     13.03 o 
   3   8   1        4.03        0.16      3.50 o 
   4   8   1       49.64       61.23      8.59 o 
   5   8   1      200.61      205.85      9.50 o 
   6   8   1       89.98       89.43     11.09 o 
   7   8   1       67.59       51.93     12.85 o 
   8   8   1        0.19       -8.16      8.16 o 
   9   8   1        3.56       -9.73     10.66 o 
  10   8   1       25.80       28.35     22.44 o 
  11   8   1       27.19       26.79     16.23 o 
 -11   9   1       49.27       32.57     23.12 o 
 -10   9   1       34.70       47.38     16.21 o 
  -9   9   1        0.43       -6.45      8.59 o 
  -8   9   1       15.03       -3.54      7.35 o 
  -7   9   1        3.67       -1.23      6.84 o 
  -6   9   1        0.17       -4.93      4.93 o 
  -5   9   1      201.43      221.38     10.17 o 
  -4   9   1       33.34       32.59      5.55 o 
  -3   9   1        0.26        0.56      4.56 o 
  -2   9   1      148.81      155.10     16.43 o 
  -1   9   1      352.15      352.62     13.82 o 
   0   9   1      309.42      309.05     16.56 o 
   1   9   1       24.63       28.79      9.07 o 
   2   9   1       39.66       65.34      7.27 o 
   3   9   1       42.84       50.96      6.14 o 
   4   9   1        0.26       -0.77      4.32 o 
   5   9   1      731.44      735.02     16.02 o 
   6   9   1      183.14      198.32     13.05 o 
   7   9   1      652.06      669.00     40.98 o 
   8   9   1      246.06      275.93     24.84 o 
   9   9   1       29.70       31.85     31.57 o 
  10   9   1       53.76       60.58     16.97 o 
  11   9   1        7.54        6.84     20.87 o 
 -10  10   1        0.01       -3.64     15.74 o 
  -9  10   1        0.04       -3.56     10.81 o 
  -8  10   1        0.16       -1.02      8.01 o 
  -7  10   1        0.00       -5.41      7.32 o 
  -6  10   1      417.26      411.90     14.76 o 
  -5  10   1        1.56       -3.48      4.70 o 
  -4  10   1       84.79       81.14      7.61 o 
  -3  10   1      834.57      840.09     18.32 o 
  -2  10   1      226.36      208.40     16.17 o 
  -1  10   1      117.49      125.13     11.52 o 
   0  10   1      423.79      403.00     20.29 o 
   1  10   1        9.31       11.14      8.43 o 
   2  10   1       34.13       23.39      6.04 o 
   3  10   1      101.48       90.49      7.77 o 
   4  10   1      341.08      339.97     11.31 o 
   5  10   1       72.18       73.53      8.89 o 
   6  10   1      103.11      104.03     10.60 o 
   7  10   1      376.33      374.83     22.20 o 
   8  10   1        2.62       -5.19      9.84 o 
   9  10   1        0.30      -10.44     10.44 o 
  10  10   1        1.34        5.67     12.16 o 
 -10  11   1       11.32       -3.55     17.99 o 
  -9  11   1       72.25       51.50     22.18 o 
  -8  11   1       16.29        4.48     10.97 o 
  -7  11   1       25.18       23.86     11.87 o 
  -6  11   1      135.04      127.96     15.38 o 
  -5  11   1        1.02       -4.56      4.56 o 
  -4  11   1       31.02       27.81      7.50 o 
  -3  11   1       80.31       82.52      8.90 o 
  -2  11   1        9.94       12.52      7.32 o 
  -1  11   1      143.58      145.64     14.11 o 
   0  11   1       46.17       61.11     17.00 o 
   1  11   1      150.62      181.11     17.84 o 
   2  11   1        8.76        3.89      6.10 o 
   3  11   1      126.58      132.75     14.84 o 
   4  11   1        3.68       -0.39      5.16 o 
   5  11   1       47.14       50.59      7.95 o 
   6  11   1       25.22       13.77      9.29 o 
   7  11   1      107.36      154.82     26.54 o 
   8  11   1       40.50       25.95     12.75 o 
   9  11   1       55.11       67.91     23.84 o 
  10  11   1        6.86       -5.77     13.44 o 
 -10  12   1        3.63       -7.02     17.59 o 
  -9  12   1      124.76       61.58     23.26 o 
  -8  12   1        5.37        3.91     11.18 o 
  -7  12   1       55.25       38.62     13.39 o 
  -6  12   1      379.93      323.00     16.89 o 
  -5  12   1        5.48       -4.03      6.42 o 
  -4  12   1       17.90       10.22      8.85 o 
  -3  12   1        0.40       -7.56      7.56 o 
  -2  12   1      206.74      244.27     17.25 o 
  -1  12   1       87.43      100.45     15.57 o 
   0  12   1      483.82      535.65     31.51 o 
   1  12   1       20.87       19.59     10.97 o 
   2  12   1      131.79      142.30     17.53 o 
   3  12   1        0.03       -0.32      4.96 o 
   4  12   1      119.35      119.20     14.39 o 
   5  12   1      232.78      259.31     14.76 o 
   6  12   1        3.95       10.10      8.18 o 
   7  12   1       18.58        7.35     10.88 o 
   8  12   1       25.01       39.05     13.90 o 
   9  12   1        5.54       21.08     14.28 o 
  -9  13   1      149.24      164.44     33.92 o 
  -8  13   1      114.41       98.33     27.84 o 
  -7  13   1       55.11       52.74     15.09 o 
  -6  13   1       10.66       -0.60      7.92 o 
  -5  13   1        3.04        0.09      6.79 o 
  -4  13   1       75.20       78.92     12.20 o 
  -3  13   1        8.72       -3.82      8.25 o 
  -2  13   1       52.99       46.51     11.38 o 
  -1  13   1        3.89       -2.69      9.65 o 
   0  13   1      122.62      143.48     18.52 o 
   1  13   1       25.93       42.03     13.95 o 
   2  13   1      223.02      283.09     26.70 o 
   3  13   1       51.82       47.47      8.69 o 
   4  13   1       40.42       28.33      9.42 o 
   5  13   1        2.97       -4.97      6.85 o 
   6  13   1      131.98      205.58     17.55 o 
   7  13   1        3.61       15.09     12.29 o 
   8  13   1       46.92       13.27     13.34 o 
   9  13   1       14.29       11.02     19.88 o 
  -9  14   1       13.93       -5.17     18.67 o 
  -8  14   1        0.05       -3.10     14.71 o 
  -7  14   1       39.23       22.95     13.98 o 
  -6  14   1        3.41       -7.95      7.95 o 
  -5  14   1       54.21       48.71     14.22 o 
  -4  14   1        2.09       -8.60      8.60 o 
  -3  14   1       66.07       55.84     12.56 o 
  -2  14   1       10.34        1.88     11.93 o 
  -1  14   1      238.87      294.81     22.09 o 
   0  14   1        0.10       -6.49     11.10 o 
   1  14   1       22.29       32.50     13.84 o 
   2  14   1      162.92      174.83     25.93 o 
   3  14   1       18.96       41.66     13.56 o 
   4  14   1      172.78      164.76     13.88 o 
   5  14   1      206.52      254.92     23.69 o 
   6  14   1        2.24        7.78     17.18 o 
  -8  15   1       50.13       69.45     25.14 o 
  -7  15   1        0.11       25.64     19.30 o 
  -6  15   1        5.99        4.16      9.71 o 
  -5  15   1        7.06       -7.75      8.35 o 
  -4  15   1       55.05       53.11     17.39 o 
  -3  15   1       45.65       30.69     10.97 o 
  -2  15   1      191.27      203.27     34.14 o 
  -1  15   1       16.10       36.10     13.85 o 
   0  15   1       35.06        6.27     11.33 o 
   1  15   1       87.53       87.94     21.37 o 
   2  15   1       49.72       67.09     17.17 o 
   3  15   1      106.21       95.95     34.03 o 
   4  15   1       21.65       10.81     12.87 o 
   5  15   1        4.30       25.91     17.72 o 
   6  15   1       47.19      111.19     26.85 o 
  -7  16   1       23.44       58.29     24.56 o 
  -6  16   1       19.15        9.06     10.44 o 
  -5  16   1       48.06       37.11     12.02 o 
  -4  16   1       22.29        5.66      7.84 o 
  -3  16   1       22.25        8.90     13.70 o 
  -2  16   1       57.97       51.91     15.09 o 
  -1  16   1       37.82       34.71     15.38 o 
   0  16   1       78.62       81.29     18.22 o 
   1  16   1       39.31       48.72     18.17 o 
   2  16   1        0.56       -8.31     18.94 o 
   3  16   1       13.61       -0.19     13.94 o 
   4  16   1       20.37       28.09     15.12 o 
   5  16   1       87.43      128.01     29.96 o 
   6  16   1       39.22       66.07     23.62 o 
  -6  17   1        3.76        4.63     19.30 o 
  -5  17   1       29.93       26.70     15.76 o 
  -4  17   1       17.13       12.33     14.92 o 
  -3  17   1       69.83       96.79     22.67 o 
  -2  17   1        4.17      -10.51     12.14 o 
  -1  17   1       11.43        7.90     13.87 o 
   0  17   1       11.43        7.88     14.55 o 
   1  17   1       97.96       68.36     30.99 o 
   2  17   1        0.00      -12.10     13.81 o 
   3  17   1        3.42      -12.73     15.20 o 
   4  17   1        3.78      -12.65     12.65 o 
   5  17   1        6.22       20.56     20.02 o 
   6  17   1        0.35       10.53     22.49 o 
  -5  18   1        0.00        2.61     19.03 o 
  -4  18   1       10.83       -3.08     14.74 o 
  -3  18   1        9.06       20.34     19.59 o 
  -2  18   1       59.43       53.28     17.59 o 
  -1  18   1       55.37       40.38     17.38 o 
   0  18   1       44.34       47.20     17.91 o 
   1  18   1        4.69       -9.76     14.60 o 
   2  18   1        1.92       -7.90     15.14 o 
   3  18   1        7.96        7.89     15.88 o 
   4  18   1       70.59       70.49     19.32 o 
   5  18   1       29.19       27.08     21.77 o 
  -4  19   1        1.12       -5.40     26.00 o 
  -3  19   1       47.96       65.94     28.61 o 
  -2  19   1        0.10       -2.12     15.28 o 
  -1  19   1        4.68       -4.74     14.68 o 
   0  19   1        0.00       -3.69     17.09 o 
   1  19   1        1.13       -5.41     15.89 o 
   2  19   1        0.78       -5.16     15.63 o 
   3  19   1        9.57      -16.15     21.10 o 
 -12   0   2      168.76      265.83     40.89 o 
 -10   0   2      401.00      342.74     31.80 o 
  -8   0   2      575.57      578.11     35.00 o 
  -6   0   2      132.90       99.23     16.46 o 
  -4   0   2       24.88       20.10      6.00 o 
  -2   0   2      969.40      917.04     22.63 o 
   0   0   2        2.09        6.02      2.67 o 
   2   0   2      730.68      731.62     16.46 o 
   4   0   2      335.88      351.48     21.70 o 
   6   0   2        3.29       -7.96      8.82 o 
   8   0   2       10.25        6.70     14.93 o 
  10   0   2        0.35      -11.11     15.83 o 
 -12   1   2        1.29      -12.05     12.05 o 
 -11   1   2        2.44       -8.11     10.36 o 
 -10   1   2       24.79       37.23     13.56 o 
  -9   1   2      508.49      494.08     24.65 o 
  -8   1   2        3.48       10.18      9.15 o 
  -7   1   2      256.48      233.53     14.87 o 
  -6   1   2       48.97       58.80     10.11 o 
  -5   1   2      170.05      173.30      6.71 o 
  -4   1   2        7.97        2.68      2.14 o 
  -3   1   2       56.93       47.95      4.00 o 
  -2   1   2     5003.58     5271.21    137.15 o 
  -1   1   2     1121.82     1043.25     14.91 o 
   0   1   2      720.66      688.89      9.28 o 
   1   1   2      557.87      511.25     10.07 o 
   2   1   2        0.10        0.09      2.51 o 
   3   1   2     1874.31     1840.00     22.20 o 
   4   1   2      471.36      551.95     11.48 o 
   5   1   2      628.45      604.81     17.17 o 
   6   1   2      174.46      206.37     17.99 o 
   7   1   2      207.41      191.94     49.70 o 
   8   1   2      145.83      140.32     19.04 o 
   9   1   2        4.68        9.37     10.83 o 
  10   1   2        0.89      -10.46     10.46 o 
  11   1   2       58.44       55.49     17.59 o 
 -12   2   2       90.01       81.82     19.84 o 
 -11   2   2       14.71       25.49     13.58 o 
 -10   2   2       17.29        9.03     11.58 o 
  -9   2   2      106.17      160.05     19.23 o 
  -8   2   2      101.92      117.87     50.04 o 
  -7   2   2       12.37        9.55     10.17 o 
  -6   2   2      272.11      272.30     14.71 o 
  -5   2   2      561.46      571.62     17.44 o 
  -4   2   2        8.58       15.05      2.87 o 
  -3   2   2      732.46      677.66     10.63 o 
  -2   2   2    43245.90    43340.29    639.59 o 
  -1   2   2    20241.15    20226.25    584.97 o 
   0   2   2     4022.21     4020.19     72.66 o 
   1   2   2      377.56      365.69      7.70 o 
   2   2   2     2227.68     2247.93     21.17 o 
   3   2   2      329.13      366.06      8.94 o 
   4   2   2      125.32      144.78      7.36 o 
   5   2   2     1095.49     1119.72     18.09 o 
   6   2   2       61.11       43.41      7.25 o 
   7   2   2      134.20      102.69     20.42 o 
   8   2   2      303.38      316.74     20.68 o 
   9   2   2       15.19        0.77      9.70 o 
  10   2   2        5.95      -10.16     10.16 o 
  11   2   2        5.32        5.90     13.47 o 
 -12   3   2       24.93       26.41     11.36 o 
 -11   3   2        7.06      -10.42     10.42 o 
 -10   3   2       21.39       12.33     12.22 o 
  -9   3   2        0.46       -7.36      7.36 o 
  -8   3   2      163.61      193.71     19.44 o 
  -7   3   2      113.11      139.74     15.46 o 
  -6   3   2        6.37       -2.19      5.70 o 
  -5   3   2      188.41      185.08     12.07 o 
  -4   3   2      736.54      708.63     11.04 o 
  -3   3   2     1141.79     1233.77     17.27 o 
  -2   3   2     5999.73     6541.99     87.96 o 
  -1   3   2    23108.26    24373.12    216.36 o 
   0   3   2     6317.84     6236.50     80.55 o 
   1   3   2      295.24      350.82      7.77 o 
   2   3   2       97.08      103.33      5.82 o 
   3   3   2       71.42       79.57      4.62 o 
   4   3   2      754.56      679.98     11.66 o 
   5   3   2      200.48      209.22     10.01 o 
   6   3   2      138.44      145.40     21.19 o 
   7   3   2      280.53      262.61     33.65 o 
   8   3   2      142.00      161.56     20.37 o 
   9   3   2      153.35      119.02     19.08 o 
  10   3   2      226.46      238.89     54.79 o 
  11   3   2        5.14        2.35     12.87 o 
 -12   4   2        4.81        0.27      9.60 o 
 -11   4   2       11.19        4.05     12.11 o 
 -10   4   2        0.79       -3.74      7.37 o 
  -9   4   2       45.55       45.91     10.25 o 
  -8   4   2       31.06       37.33      9.21 o 
  -7   4   2      309.44      323.41     14.72 o 
  -6   4   2       39.27       40.41      5.92 o 
  -5   4   2      255.37      228.89      8.49 o 
  -4   4   2     3560.87     3784.70     34.66 o 
  -3   4   2      167.46      214.39      6.87 o 
  -2   4   2     1793.29     1902.11     28.78 o 
  -1   4   2     4280.59     4274.53     74.08 o 
   0   4   2        8.59        7.09      2.25 o 
   1   4   2     1298.59     1375.78     17.90 o 
   2   4   2      673.38      702.17     10.75 o 
   3   4   2      632.24      645.83     11.00 o 
   4   4   2      106.78      116.45      6.06 o 
   5   4   2      531.72      484.61     10.83 o 
   6   4   2      911.17      919.63     18.53 o 
   7   4   2      108.94      111.37     20.11 o 
   8   4   2      191.06      156.75     19.85 o 
   9   4   2       87.68      104.12     20.62 o 
  10   4   2        1.06       -5.19     11.70 o 
  11   4   2       88.23      145.73     23.44 o 
 -12   5   2        0.02       -9.85      9.85 o 
 -11   5   2        0.25        2.94      9.95 o 
 -10   5   2       30.29       30.50     14.84 o 
  -9   5   2        0.27       -7.02      7.02 o 
  -8   5   2      584.86      571.08     20.67 o 
  -7   5   2      181.02      196.57     26.79 o 
  -6   5   2      515.81      495.09     13.45 o 
  -5   5   2       29.63       32.52      4.61 o 
  -4   5   2     1997.94     2166.18     24.00 o 
  -3   5   2        0.11        1.96      3.27 o 
  -2   5   2     1241.85     1246.53     32.09 o 
  -1   5   2      183.33      163.55      8.06 o 
   0   5   2       63.48       53.46      3.56 o 
   1   5   2     1525.63     1659.23     21.34 o 
   2   5   2       70.00       82.42      5.26 o 
   3   5   2      773.75      723.32     12.19 o 
   4   5   2      685.61      646.87     12.14 o 
   5   5   2      114.51      120.09      7.95 o 
   6   5   2      594.23      593.28     15.24 o 
   7   5   2       46.01       50.04     17.68 o 
   8   5   2        0.02       -6.94      8.57 o 
   9   5   2       37.43       39.66     13.82 o 
  10   5   2       57.43       62.09     16.68 o 
  11   5   2       21.39       18.82     15.73 o 
 -12   6   2        3.09       -1.03     13.32 o 
 -11   6   2        5.64        5.07      9.69 o 
 -10   6   2       44.90       36.79     11.12 o 
  -9   6   2        0.01       -3.00      7.70 o 
  -8   6   2      225.82      267.41     22.77 o 
  -7   6   2      397.08      362.60     16.08 o 
  -6   6   2       62.10       75.25      8.01 o 
  -5   6   2       91.73       90.64      7.85 o 
  -4   6   2      223.23      224.57      8.22 o 
  -3   6   2      565.82      578.43     12.17 o 
  -2   6   2      673.24      661.70     12.33 o 
  -1   6   2       22.64       22.60      5.47 o 
   0   6   2       50.01       59.47      7.10 o 
   1   6   2     2507.78     2700.17     30.55 o 
   2   6   2       79.82      112.92      5.69 o 
   3   6   2        7.88        9.48      3.62 o 
   4   6   2      223.51      215.88      7.60 o 
   5   6   2      719.08      752.28     35.39 o 
   6   6   2      245.67      241.49     12.60 o 
   7   6   2       63.45       64.38     14.07 o 
   8   6   2       65.90       55.47     14.02 o 
   9   6   2       31.33       36.94     13.48 o 
  10   6   2        0.00       -0.72     11.43 o 
  11   6   2        4.19      -13.79     13.79 o 
 -11   7   2      189.28      252.16     21.92 o 
 -10   7   2       13.29       -7.97      7.97 o 
  -9   7   2        7.00        6.62      8.44 o 
  -8   7   2       66.16       65.73     11.36 o 
  -7   7   2       59.53       61.14     10.73 o 
  -6   7   2        6.98       -0.35      5.04 o 
  -5   7   2       54.33       52.11      6.86 o 
  -4   7   2        4.78        0.30      3.92 o 
  -3   7   2      466.06      465.92     11.50 o 
  -2   7   2       19.77       31.97      4.78 o 
  -1   7   2     2417.72     2333.46     34.78 o 
   0   7   2        1.95        6.04      5.09 o 
   1   7   2     2024.14     2084.60     26.58 o 
   2   7   2      341.56      372.44      9.30 o 
   3   7   2       11.85        1.00      3.40 o 
   4   7   2       16.52       12.83      4.37 o 
   5   7   2       90.78       88.70      7.35 o 
   6   7   2      148.48      175.35     13.08 o 
   7   7   2       10.79       -4.58      8.61 o 
   8   7   2       30.89       25.15     13.26 o 
   9   7   2      123.48      125.95     19.54 o 
  10   7   2        1.45      -11.14     11.14 o 
  11   7   2       22.94       13.09     15.56 o 
 -11   8   2        2.01       -2.45     12.31 o 
 -10   8   2       45.17       33.99     17.20 o 
  -9   8   2        7.75        3.36      8.63 o 
  -8   8   2      195.88      220.72     33.27 o 
  -7   8   2       68.43       62.23     11.39 o 
  -6   8   2      299.94      279.80     11.76 o 
  -5   8   2       93.21       96.35      7.58 o 
  -4   8   2       41.41       54.02      6.46 o 
  -3   8   2       86.94       97.77      7.68 o 
  -2   8   2      279.28      260.12      8.83 o 
  -1   8   2       75.72       92.08      9.34 o 
   0   8   2       60.88       87.09     12.13 o 
   1   8   2      103.14      110.41      7.59 o 
   2   8   2      872.07      848.56     21.15 o 
   3   8   2       25.51       23.75      5.92 o 
   4   8   2      219.31      201.41      8.42 o 
   5   8   2        1.12        0.99      4.50 o 
   6   8   2      470.32      480.88     17.94 o 
   7   8   2      101.46       96.27     18.17 o 
   8   8   2       23.31        5.10     10.10 o 
   9   8   2       10.44       -0.52     10.44 o 
  10   8   2       11.66       16.39     17.70 o 
 -11   9   2       57.72       40.30     25.73 o 
 -10   9   2       12.09       24.11     15.49 o 
  -9   9   2       84.24       84.44     17.27 o 
  -8   9   2        5.12        1.02      9.65 o 
  -7   9   2       11.45       10.10      8.11 o 
  -6   9   2       99.08       90.29     12.34 o 
  -5   9   2        0.10       -4.38      4.38 o 
  -4   9   2      238.03      236.22     10.77 o 
  -3   9   2       49.04       51.84      6.66 o 
  -2   9   2      332.86      328.89     20.27 o 
  -1   9   2      319.84      319.55     13.58 o 
   0   9   2      200.27      208.60     14.23 o 
   1   9   2     1340.86     1358.34     22.24 o 
   2   9   2       23.40       34.18      6.62 o 
   3   9   2      146.47      146.25      8.80 o 
   4   9   2        7.81        8.34      4.99 o 
   5   9   2      187.43      177.77     12.05 o 
   6   9   2      111.98      105.16     13.54 o 
   7   9   2       21.02        8.44     10.30 o 
   8   9   2        0.01       -9.19      9.19 o 
   9   9   2       59.63       61.71     23.50 o 
  10   9   2       22.78       30.23     15.70 o 
 -10  10   2       17.88        2.36     13.79 o 
  -9  10   2        0.45      -10.28     10.28 o 
  -8  10   2       22.61        4.34     10.68 o 
  -7  10   2        1.18       -4.42      8.65 o 
  -6  10   2        1.34        0.56      7.06 o 
  -5  10   2       18.26       18.63      6.68 o 
  -4  10   2      172.81      202.19     14.23 o 
  -3  10   2       58.07       60.32     18.58 o 
  -2  10   2       12.32       10.29      6.91 o 
  -1  10   2      188.27      168.07     22.62 o 
   0  10   2      272.84      272.58     17.18 o 
   1  10   2      950.40      960.90     29.68 o 
   2  10   2       76.51       77.26      7.90 o 
   3  10   2        2.26       -1.40      4.31 o 
   4  10   2       24.63       20.14      6.13 o 
   5  10   2     1027.53     1063.38     23.28 o 
   6  10   2      365.10      355.10     16.44 o 
   7  10   2       55.27       65.24     14.86 o 
   8  10   2        3.65       -0.60     11.11 o 
   9  10   2       87.60      122.87     21.57 o 
  10  10   2        0.00      -12.52     12.52 o 
 -10  11   2       70.01       53.81     17.33 o 
  -9  11   2       76.84       61.07     17.05 o 
  -8  11   2       75.53       60.23     14.95 o 
  -7  11   2       22.36       23.15     11.65 o 
  -6  11   2      106.81      150.04     17.54 o 
  -5  11   2      166.39      166.90     22.50 o 
  -4  11   2      349.35      347.68     33.23 o 
  -3  11   2       33.90       25.87      8.56 o 
  -2  11   2        0.85       -0.73      6.97 o 
  -1  11   2      219.14      263.29     16.64 o 
   0  11   2      690.19      704.02     36.30 o 
   1  11   2       28.85       26.04     11.35 o 
   2  11   2       37.14       41.83      7.36 o 
   3  11   2        2.63        2.25      5.19 o 
   4  11   2      446.35      449.19     15.22 o 
   5  11   2        0.15        2.25      6.42 o 
   6  11   2      105.92      100.82     19.08 o 
   7  11   2      117.36      107.16     17.74 o 
   8  11   2       69.67       65.07     16.49 o 
   9  11   2       18.19        6.86     15.45 o 
  10  11   2       11.78        2.20     33.78 o 
  -9  12   2        1.36      -11.75     12.80 o 
  -8  12   2       13.71        7.95     12.05 o 
  -7  12   2       34.96       15.34     11.05 o 
  -6  12   2       28.33       21.71      9.05 o 
  -5  12   2        2.74       -5.17      5.84 o 
  -4  12   2      128.51      107.72     12.97 o 
  -3  12   2      346.31      306.48     15.88 o 
  -2  12   2     1049.14     1015.93     27.21 o 
  -1  12   2     1420.67     1409.17     50.68 o 
   0  12   2       71.68      101.78     15.89 o 
   1  12   2       73.91       65.56     14.72 o 
   2  12   2      150.34      173.52     19.39 o 
   3  12   2      147.81      155.71     14.90 o 
   4  12   2       21.38       12.54      8.81 o 
   5  12   2       98.25      128.68     22.09 o 
   6  12   2        0.66        0.09     10.77 o 
   7  12   2        0.73      -14.12     14.12 o 
   8  12   2      139.30      137.91     29.15 o 
   9  12   2        0.07        0.90     18.44 o 
  -9  13   2        3.54       -8.65     21.32 o 
  -8  13   2       40.11       30.67     15.33 o 
  -7  13   2       18.37       12.88     12.15 o 
  -6  13   2        2.83       -0.10      8.22 o 
  -5  13   2        0.86       -1.81      6.74 o 
  -4  13   2        0.80       -2.77      8.33 o 
  -3  13   2       84.54       93.10     13.42 o 
  -2  13   2      172.88      205.74     17.61 o 
  -1  13   2      438.32      422.93     29.27 o 
   0  13   2      136.01      127.55     20.46 o 
   1  13   2        5.43       11.78     11.66 o 
   2  13   2      100.88       97.68     17.27 o 
   3  13   2      119.72      137.08     25.40 o 
   4  13   2       39.20       26.74     18.79 o 
   5  13   2       26.63       22.24     10.58 o 
   6  13   2       42.73       46.04     18.78 o 
   7  13   2        5.46       22.09     18.04 o 
   8  13   2       29.62       43.94     22.09 o 
   9  13   2       10.97       -7.92     17.68 o 
  -9  14   2        2.97        2.61     18.94 o 
  -8  14   2       41.70       32.29     15.26 o 
  -7  14   2        1.27       -0.30     11.12 o 
  -6  14   2       26.57       35.00     14.56 o 
  -5  14   2       67.86       49.72     10.90 o 
  -4  14   2        2.09       -8.37      8.37 o 
  -3  14   2        6.06       -0.60      9.21 o 
  -2  14   2      481.52      449.42     21.37 o 
  -1  14   2      493.45      475.99     26.22 o 
   0  14   2        1.88       -2.01     11.41 o 
   1  14   2       82.78       63.44     16.40 o 
   2  14   2      106.95      145.00     20.18 o 
   3  14   2        0.10        5.02     12.24 o 
   4  14   2        2.91       27.77     10.51 o 
   5  14   2        5.26        3.24     11.45 o 
   6  14   2        0.09       -8.82     17.72 o 
   7  14   2        6.74       18.49     18.26 o 
   8  14   2       38.84      119.02     29.60 o 
  -8  15   2        5.76       10.82     14.90 o 
  -7  15   2       64.70       49.55     16.06 o 
  -6  15   2        6.05       -8.91      8.91 o 
  -5  15   2        0.25       -2.86      7.92 o 
  -4  15   2        3.98       -1.75      9.84 o 
  -3  15   2       33.39       44.27     12.16 o 
  -2  15   2        0.01       -9.14     11.37 o 
  -1  15   2       31.67       51.36     15.28 o 
   0  15   2       11.57       15.86     13.20 o 
   1  15   2        6.41        2.83     13.00 o 
   2  15   2       16.26       -5.15     12.41 o 
   3  15   2       42.91       37.53     15.46 o 
   4  15   2        3.56       -4.44      9.17 o 
   5  15   2       35.05       58.45     17.68 o 
   6  15   2       14.71       24.42     14.39 o 
  -7  16   2        2.87       -4.56     13.01 o 
  -6  16   2        4.99       -6.64      9.45 o 
  -5  16   2        9.54       11.27      9.18 o 
  -4  16   2        6.42       -9.79      9.79 o 
  -3  16   2        6.11       -4.07     11.95 o 
  -2  16   2      282.87      270.49     25.87 o 
  -1  16   2      114.21      115.38     20.03 o 
   0  16   2      124.63      103.28     19.23 o 
   1  16   2        0.13        6.37     12.73 o 
   2  16   2       12.44       17.11     28.40 o 
   3  16   2        6.80      -12.02     12.02 o 
   4  16   2        6.12       11.37     15.13 o 
   5  16   2       29.59       58.43     25.64 o 
   6  16   2        0.34       -2.65     19.21 o 
  -7  17   2        1.29      -10.98     19.93 o 
  -6  17   2        4.87        6.80     11.12 o 
  -5  17   2        0.14       -1.26      9.89 o 
  -4  17   2       70.59       62.22     14.21 o 
  -3  17   2       36.63       16.24     14.47 o 
  -2  17   2       19.00       29.81     15.61 o 
  -1  17   2       19.12       -1.22     13.72 o 
   0  17   2       72.85       59.65     21.68 o 
   1  17   2        2.32       -9.69     13.97 o 
   2  17   2        2.32       -7.75     13.96 o 
   3  17   2        0.02       -7.99     15.11 o 
   4  17   2        2.50      -12.62     12.62 o 
   5  17   2        4.20       16.46     20.60 o 
   6  17   2        2.86        3.15     22.53 o 
  -5  18   2       57.21       47.08     21.34 o 
  -4  18   2       12.25       -1.51     14.32 o 
  -3  18   2      108.21      109.57     21.07 o 
  -2  18   2      269.11      262.90     28.53 o 
  -1  18   2       73.85       92.27     21.79 o 
   0  18   2        8.05        6.60     16.13 o 
   1  18   2        0.61       -2.62     14.66 o 
   2  18   2        0.21       -8.15     15.31 o 
   3  18   2       13.73        5.41     16.67 o 
   4  18   2        0.52       -1.65     15.94 o 
  -4  19   2        3.98       13.81     22.49 o 
  -3  19   2        0.06       -8.23     24.16 o 
  -2  19   2      106.99       77.81     28.61 o 
  -1  19   2       44.36       30.70     24.78 o 
   0  19   2       38.80       58.51     18.96 o 
   1  19   2       21.77       19.55     17.86 o 
   2  19   2        3.05      -20.83     20.83 o 
   3  19   2        1.07      -14.08     22.76 o 
 -11   0   3       82.18       75.65     24.34 o 
  -9   0   3        5.26       14.84     14.80 o 
  -7   0   3      406.14      328.98     24.11 o 
  -5   0   3      266.40      282.07     18.76 o 
  -3   0   3       35.33       31.91     16.39 o 
  -1   0   3      156.76      132.50      7.10 o 
   1   0   3       95.40       82.65      6.80 o 
   3   0   3     6617.22     7037.58     90.74 o 
   5   0   3        4.97        8.77      5.77 o 
   7   0   3       44.30       26.67     15.97 o 
   9   0   3        9.37       13.18     16.15 o 
  11   0   3       85.59       90.45     27.89 o 
 -12   1   3       18.79        9.33     20.51 o 
 -11   1   3       41.71       25.05     13.60 o 
 -10   1   3      964.50      942.95     35.97 o 
  -9   1   3        5.10        2.46      9.89 o 
  -8   1   3      289.97      272.91     17.25 o 
  -7   1   3        0.49       -3.51      6.75 o 
  -6   1   3      194.90      178.01     11.83 o 
  -5   1   3      188.57      193.65      8.37 o 
  -4   1   3      140.96      137.74      6.45 o 
  -3   1   3      515.11      515.12     17.19 o 
  -2   1   3      331.31      425.79     15.87 o 
  -1   1   3        0.28        3.33      3.24 o 
   0   1   3     1308.52     1328.93     12.99 o 
   1   1   3      126.77      117.34      5.07 o 
   2   1   3      115.69      126.77      5.84 o 
   3   1   3     1220.60     1315.10     19.50 o 
   4   1   3      192.95      149.55      7.36 o 
   5   1   3      228.31      216.13      9.36 o 
   6   1   3        0.40       -5.07      5.07 o 
   7   1   3        3.57       -1.76      8.55 o 
   8   1   3      418.45      414.81     23.56 o 
   9   1   3        9.38       -0.41     10.66 o 
  10   1   3        6.80       -1.26     11.65 o 
  11   1   3       10.10       -0.24     13.29 o 
 -12   2   3        8.65        2.42     12.75 o 
 -11   2   3        5.93       -8.31     11.65 o 
 -10   2   3      174.15      219.62     23.32 o 
  -9   2   3       15.66       16.22     10.48 o 
  -8   2   3       22.48       24.41     10.29 o 
  -7   2   3      165.10      187.88     17.10 o 
  -6   2   3       49.91       27.93     13.81 o 
  -5   2   3       17.71       31.09      3.95 o 
  -4   2   3     1242.36     1180.80     16.36 o 
  -3   2   3      841.35      841.12     15.11 o 
  -2   2   3      844.25      885.67     19.47 o 
  -1   2   3     6597.44     6806.25     68.50 o 
   0   2   3        0.13       -0.11      1.95 o 
   1   2   3      796.87      813.93     24.60 o 
   2   2   3      742.75      641.64     12.28 o 
   3   2   3     3848.04     4021.35     42.48 o 
   4   2   3      649.62      650.03     13.92 o 
   5   2   3        0.75        0.96      3.84 o 
   6   2   3      507.69      461.48     18.54 o 
   7   2   3      161.89      176.10     49.19 o 
   8   2   3       24.83        8.26     17.74 o 
   9   2   3       99.16      121.85     19.61 o 
  10   2   3      138.06      176.15     23.85 o 
  11   2   3        3.18       -6.58     12.89 o 
 -12   3   3        0.17       -4.23      9.95 o 
 -11   3   3        3.86       -6.19      8.20 o 
 -10   3   3        1.02       -4.59     10.08 o 
  -9   3   3      232.69      272.21     24.38 o 
  -8   3   3       32.69       46.30     11.59 o 
  -7   3   3       17.89       26.03      9.40 o 
  -6   3   3      221.05      222.27     13.75 o 
  -5   3   3      311.50      272.46      7.35 o 
  -4   3   3     1924.42     2006.33     55.92 o 
  -3   3   3      835.68      807.12     13.05 o 
  -2   3   3     1349.29     1361.98     16.99 o 
  -1   3   3      377.12      377.61     10.54 o 
   0   3   3      389.14      389.02     11.19 o 
   1   3   3      212.44      210.00      6.68 o 
   2   3   3       14.76       23.58      4.28 o 
   3   3   3     1331.34     1354.89     16.59 o 
   4   3   3       69.85       53.28      6.15 o 
   5   3   3      838.83      811.73     19.87 o 
   6   3   3       63.00       82.87      9.92 o 
   7   3   3       29.62       20.35     11.85 o 
   8   3   3       10.92       -0.88      9.42 o 
   9   3   3       15.28       11.24     11.79 o 
  10   3   3        0.69      -11.42     11.42 o 
  11   3   3       13.89       -1.89     13.38 o 
 -12   4   3        0.82       -0.33     10.37 o 
 -11   4   3        0.09        0.31      8.86 o 
 -10   4   3        7.82       -7.67      7.67 o 
  -9   4   3        1.49       -4.01      6.86 o 
  -8   4   3     1062.14     1107.13     28.83 o 
  -7   4   3       18.18       11.67      6.67 o 
  -6   4   3      275.79      279.63     10.20 o 
  -5   4   3      240.42      235.12      7.35 o 
  -4   4   3      458.38      429.96     10.22 o 
  -3   4   3      128.42      133.76      5.88 o 
  -2   4   3      427.62      395.74      8.81 o 
  -1   4   3     4149.77     4263.03     66.87 o 
   0   4   3      298.81      282.70      6.12 o 
   1   4   3      250.09      225.13      9.16 o 
   2   4   3     1357.85     1274.14     23.28 o 
   3   4   3      544.33      552.79     10.15 o 
   4   4   3      103.62      101.96      6.24 o 
   5   4   3       74.13       74.33      7.15 o 
   6   4   3      457.50      445.29     16.35 o 
   7   4   3      208.59      199.49     23.64 o 
   8   4   3       92.98       90.53     18.44 o 
   9   4   3        0.01       -9.06      9.06 o 
  10   4   3      129.90      171.31     23.33 o 
  11   4   3       60.24       73.72     26.40 o 
 -12   5   3       13.82        9.74     11.09 o 
 -11   5   3       41.17       43.05     12.18 o 
 -10   5   3        0.87       -8.51      8.51 o 
  -9   5   3        3.43       -0.58      8.02 o 
  -8   5   3       13.27        5.85      7.94 o 
  -7   5   3      130.59      138.49     20.82 o 
  -6   5   3      296.69      303.09     12.07 o 
  -5   5   3      229.23      214.89      7.45 o 
  -4   5   3      453.33      471.42     15.60 o 
  -3   5   3      175.04      160.05      6.54 o 
  -2   5   3      495.84      459.99      8.72 o 
  -1   5   3      277.50      277.00     10.28 o 
   0   5   3     1867.10     2055.89     23.91 o 
   1   5   3      125.48       91.88      5.75 o 
   2   5   3       64.33       87.29      6.68 o 
   3   5   3       23.21       14.07      4.07 o 
   4   5   3      122.74      106.73     10.34 o 
   5   5   3       59.18       62.60      7.42 o 
   6   5   3      176.75      194.02     14.28 o 
   7   5   3       72.51       72.22     19.93 o 
   8   5   3      163.59      194.98     21.74 o 
   9   5   3      131.08      143.75     20.62 o 
  10   5   3       15.84       12.29     14.61 o 
  11   5   3        8.76      -12.59     16.19 o 
 -12   6   3        1.03        3.06     19.16 o 
 -11   6   3       43.06       32.43     15.20 o 
 -10   6   3        8.69        4.31      9.42 o 
  -9   6   3       29.89       20.32      9.55 o 
  -8   6   3      181.02      199.89     16.50 o 
  -7   6   3      487.25      522.28     18.99 o 
  -6   6   3       30.80       44.86      7.04 o 
  -5   6   3      164.86      169.48      9.53 o 
  -4   6   3       25.18       27.96      5.35 o 
  -3   6   3     2039.36     2127.12     59.96 o 
  -2   6   3      717.56      777.95     12.66 o 
  -1   6   3      609.47      590.13     15.76 o 
   0   6   3     1250.57     1356.91     22.33 o 
   1   6   3       27.29       32.62      4.73 o 
   2   6   3       91.55      113.34      7.07 o 
   3   6   3       22.26       17.55      4.20 o 
   4   6   3        7.37        8.95      4.76 o 
   5   6   3      399.19      375.49     12.55 o 
   6   6   3      325.05      313.76     23.16 o 
   7   6   3        0.54       -1.32      8.86 o 
   8   6   3        0.84       -8.68      8.68 o 
   9   6   3       96.44      105.00     18.34 o 
  10   6   3       45.28       72.22     18.45 o 
 -12   7   3       27.79       43.36     23.21 o 
 -11   7   3        0.08       -6.57     11.56 o 
 -10   7   3        2.93       -1.07     11.08 o 
  -9   7   3        0.02       -4.56     13.94 o 
  -8   7   3      191.18      201.22     18.48 o 
  -7   7   3       52.76       54.35     13.63 o 
  -6   7   3      164.53      178.44     10.58 o 
  -5   7   3        3.04        4.37      5.91 o 
  -4   7   3        7.27        1.50      4.01 o 
  -3   7   3      103.83      124.53      8.15 o 
  -2   7   3      273.58      248.33     11.22 o 
  -1   7   3       26.82       30.18      6.42 o 
   0   7   3      205.23      255.88      7.72 o 
   1   7   3       38.27       37.85      5.15 o 
   2   7   3       25.16       17.84      4.76 o 
   3   7   3       18.50       15.65      4.26 o 
   4   7   3      602.52      541.02     14.66 o 
   5   7   3       43.87       48.49      8.87 o 
   6   7   3     1971.84     1970.20     38.00 o 
   7   7   3       58.98       59.44     16.08 o 
   8   7   3       44.66       45.92     23.61 o 
   9   7   3        1.08      -10.65     10.65 o 
  10   7   3        8.20       -2.54     12.95 o 
 -11   8   3        9.29       19.92     14.44 o 
 -10   8   3        7.59       -0.15     11.09 o 
  -9   8   3       20.25       10.04     11.58 o 
  -8   8   3       30.88       28.54     15.22 o 
  -7   8   3      415.18      384.86     22.62 o 
  -6   8   3        0.07       -1.99      6.30 o 
  -5   8   3      201.30      204.49     12.61 o 
  -4   8   3        2.03        0.06      5.56 o 
  -3   8   3      108.74      123.39     12.79 o 
  -2   8   3      223.69      225.50     11.41 o 
  -1   8   3      416.87      386.32     14.35 o 
   0   8   3      406.83      401.27     10.35 o 
   1   8   3      141.52      163.32      8.33 o 
   2   8   3        0.31       -2.61      3.77 o 
   3   8   3       75.78       79.14      6.72 o 
   4   8   3      138.59      142.83     10.47 o 
   5   8   3     2007.40     2035.19     45.41 o 
   6   8   3        4.73        4.16      7.41 o 
   7   8   3       19.23       17.37     12.32 o 
   8   8   3        9.90       -3.23     10.72 o 
   9   8   3      116.24      149.98     48.26 o 
  10   8   3        9.06      -11.24     20.24 o 
 -11   9   3       11.36      -11.01     13.75 o 
 -10   9   3       11.08      -10.44     10.44 o 
  -9   9   3       17.56       21.50     13.46 o 
  -8   9   3       31.37       24.56     23.79 o 
  -7   9   3        3.52       10.09     10.32 o 
  -6   9   3      136.39      169.34     14.61 o 
  -5   9   3       78.62       72.88     10.05 o 
  -4   9   3       42.24       30.96      7.92 o 
  -3   9   3        0.17        1.12      6.15 o 
  -2   9   3        0.68       -3.57      5.52 o 
  -1   9   3       27.82       23.99      8.83 o 
   0   9   3        0.02       -4.55      5.25 o 
   1   9   3       11.14        3.80      4.26 o 
   2   9   3        4.66        0.94      4.48 o 
   3   9   3        6.34        5.69      5.16 o 
   4   9   3      347.77      332.65     18.19 o 
   5   9   3       47.90       31.73      7.95 o 
   6   9   3      322.00      323.77     15.91 o 
   7   9   3       36.90       26.60     20.55 o 
   8   9   3       60.89       35.71     16.78 o 
   9   9   3        6.40       16.64     32.16 o 
  10   9   3        5.60       -3.33     19.97 o 
 -11  10   3       22.69      -13.31     19.03 o 
 -10  10   3       12.78       12.76     13.46 o 
  -9  10   3        0.05       -5.55     10.98 o 
  -8  10   3      227.69      208.64     25.05 o 
  -7  10   3      144.40      124.25     21.14 o 
  -6  10   3        8.58        7.37      7.59 o 
  -5  10   3       70.15       64.94     17.57 o 
  -4  10   3      112.29      110.37     12.02 o 
  -3  10   3       32.39       37.53      9.01 o 
  -2  10   3      272.71      248.91     13.37 o 
  -1  10   3      816.02      819.13     22.88 o 
   0  10   3      433.11      455.58     33.10 o 
   1  10   3       13.97        8.59      8.08 o 
   2  10   3       35.96       22.89      9.20 o 
   3  10   3        1.23       -5.66      6.53 o 
   4  10   3        0.36       -2.24      5.84 o 
   5  10   3      109.38      102.83     13.18 o 
   6  10   3      313.35      295.19     15.75 o 
   7  10   3       44.48       23.64     24.36 o 
   8  10   3       29.92       59.90     32.54 o 
   9  10   3        4.71       -0.80     12.82 o 
 -10  11   3       11.97        9.76     14.59 o 
  -9  11   3       69.90       73.86     27.30 o 
  -8  11   3        0.38       -6.05      9.37 o 
  -7  11   3       16.65       12.09     11.47 o 
  -6  11   3       49.28       54.26     10.78 o 
  -5  11   3       47.97       45.09     10.34 o 
  -4  11   3       12.06        5.79      8.05 o 
  -3  11   3      241.72      268.27     16.30 o 
  -2  11   3        8.13        1.06      7.48 o 
  -1  11   3        7.10        1.00      7.75 o 
   0  11   3      310.73      284.83     20.78 o 
   1  11   3      682.00      687.71     27.33 o 
   2  11   3       32.23       13.06      8.23 o 
   3  11   3      281.79      293.37     15.59 o 
   4  11   3       21.69       21.26      8.87 o 
   5  11   3      635.80      645.61     54.16 o 
   6  11   3       42.53       52.06     13.21 o 
   7  11   3        2.15       -3.01     15.83 o 
   8  11   3       21.48        9.49     17.68 o 
   9  11   3       36.72       37.47     23.03 o 
 -10  12   3        4.38        8.41     20.60 o 
  -9  12   3       13.26      -10.06     12.18 o 
  -8  12   3       51.58       49.42     15.64 o 
  -7  12   3       47.95       38.71     13.41 o 
  -6  12   3       87.17       72.59     11.98 o 
  -5  12   3       72.63       67.44     12.84 o 
  -4  12   3        4.87       -0.60      7.67 o 
  -3  12   3       62.23       89.03     12.33 o 
  -2  12   3        5.86        2.84      8.37 o 
  -1  12   3      150.79      149.14     14.65 o 
   0  12   3       49.72       24.20     11.58 o 
   1  12   3        0.42       -7.10     10.03 o 
   2  12   3      354.21      366.53     37.31 o 
   3  12   3       13.08        6.41      8.11 o 
   4  12   3      125.26      120.89     14.32 o 
   5  12   3       10.13        6.94      9.15 o 
   6  12   3       64.48       54.29     14.54 o 
   7  12   3       16.79        3.28     15.65 o 
   8  12   3        0.13      -15.43     15.43 o 
  -9  13   3        0.33       -8.75     12.94 o 
  -8  13   3        7.14      -11.40     15.38 o 
  -7  13   3       11.66       -4.57     10.44 o 
  -6  13   3       26.48       28.24      9.40 o 
  -5  13   3       17.12       15.49     11.46 o 
  -4  13   3      194.98      177.91     30.70 o 
  -3  13   3      148.14      131.47     14.63 o 
  -2  13   3        4.40        4.21      8.91 o 
  -1  13   3       77.83       92.73     16.55 o 
   0  13   3       29.64       27.07     12.39 o 
   1  13   3       73.61       50.85     14.26 o 
   2  13   3       31.85       40.91     13.96 o 
   3  13   3       35.65       17.01     10.13 o 
   4  13   3       42.50       52.65     12.07 o 
   5  13   3        7.96        5.21      9.62 o 
   6  13   3       10.47       12.83     11.89 o 
   7  13   3        9.35        6.75     16.55 o 
   8  13   3       57.02       95.72     29.55 o 
  -9  14   3       10.50      -13.09     21.01 o 
  -8  14   3       13.91        0.68     12.03 o 
  -7  14   3       34.01       45.83     16.04 o 
  -6  14   3        1.49       -7.49      8.31 o 
  -5  14   3       23.62       -0.87     11.41 o 
  -4  14   3       48.08       23.51     19.37 o 
  -3  14   3        7.16        2.29      8.76 o 
  -2  14   3       49.35       24.26     10.99 o 
  -1  14   3      229.24      277.88     24.96 o 
   0  14   3       45.47       35.48     13.85 o 
   1  14   3        0.10       -2.89     10.97 o 
   2  14   3        5.64       -3.87     11.88 o 
   3  14   3      295.25      319.02     50.13 o 
   4  14   3       50.02       38.43     11.98 o 
   5  14   3        1.60       -1.21     10.79 o 
   6  14   3        0.41        8.58     11.50 o 
   7  14   3        1.73       -6.88     17.90 o 
   8  14   3        1.72       21.19     20.47 o 
  -8  15   3        4.97        2.85     13.80 o 
  -7  15   3        2.03       -9.79      9.79 o 
  -6  15   3       59.33       48.85     19.35 o 
  -5  15   3        3.19      -10.18     10.18 o 
  -4  15   3       21.09        8.41     10.63 o 
  -3  15   3        4.61        2.71      9.94 o 
  -2  15   3       26.79       38.71     11.13 o 
  -1  15   3       44.93       36.54     15.19 o 
   0  15   3       14.17        8.48     23.28 o 
   1  15   3        1.79       -7.40     12.75 o 
   2  15   3        5.64        4.59     12.56 o 
   3  15   3        4.42       -2.43     12.39 o 
   4  15   3        0.24       -2.48      9.95 o 
   5  15   3        6.48      -10.76     10.82 o 
   6  15   3        1.77        0.46     12.96 o 
   7  15   3        3.22        9.40     21.46 o 
  -7  16   3       11.95       -3.84     11.83 o 
  -6  16   3        0.26        2.35     10.01 o 
  -5  16   3        0.00      -11.42     11.42 o 
  -4  16   3       32.86       35.92     13.97 o 
  -3  16   3       65.90       55.06     13.11 o 
  -2  16   3       20.33       28.46     14.92 o 
  -1  16   3       34.03       37.44     15.90 o 
   0  16   3        6.17       -7.33     13.81 o 
   1  16   3        0.26       -4.90     13.14 o 
   2  16   3        0.79      -12.74     12.74 o 
   3  16   3      230.76      263.90     34.59 o 
   4  16   3        4.36       -1.11     15.09 o 
   5  16   3        1.06       -3.76     12.25 o 
   6  16   3        5.36       41.23     15.76 o 
  -6  17   3        4.52       -9.00     10.39 o 
  -5  17   3        0.04        9.25     14.76 o 
  -4  17   3       40.71       27.29     12.93 o 
  -3  17   3      107.37      126.07     21.41 o 
  -2  17   3       12.17       -5.69     19.16 o 
  -1  17   3        1.85       -7.48     14.74 o 
   0  17   3        5.08       -9.74     12.95 o 
   1  17   3       53.64       30.97     17.64 o 
   2  17   3       37.39       34.13     16.09 o 
   3  17   3       43.94       31.95     17.76 o 
   4  17   3       14.28       20.68     15.60 o 
   5  17   3       18.92       30.81     22.49 o 
  -5  18   3        5.29        9.51     12.43 o 
  -4  18   3       50.49       67.33     15.58 o 
  -3  18   3       18.26       11.31     15.28 o 
  -2  18   3        2.61        4.60     15.66 o 
  -1  18   3       10.91       -0.28     15.84 o 
   0  18   3       11.10        6.94     17.49 o 
   1  18   3        0.71      -13.38     13.38 o 
   2  18   3        2.00        4.52     16.23 o 
   3  18   3        4.37       -5.75     23.08 o 
   4  18   3        0.61      -18.76     25.28 o 
  -3  19   3        6.39       -5.71     22.94 o 
  -2  19   3        6.77       27.03     25.19 o 
  -1  19   3        6.56       21.37     23.79 o 
 -12   0   4        0.35       -6.07     18.40 o 
 -10   0   4       88.81      115.37     25.68 o 
  -8   0   4       23.84        0.67     11.16 o 
  -6   0   4        4.84        2.02      8.41 o 
  -4   0   4     1674.91     1642.42     40.62 o 
  -2   0   4      292.22      274.87     16.33 o 
   0   0   4     1290.73     1277.59     19.22 o 
   2   0   4      484.02      541.37     17.30 o 
   4   0   4      826.37      736.11     22.23 o 
   6   0   4      159.75      169.22     23.23 o 
   8   0   4        1.72        2.47     15.92 o 
  10   0   4       85.44       72.51     25.50 o 
 -12   1   4        6.17       -2.48     11.75 o 
 -11   1   4        6.86        6.88     12.20 o 
 -10   1   4       80.01      126.54     18.85 o 
  -9   1   4      213.53      229.69     22.13 o 
  -8   1   4        0.80       -7.37      7.37 o 
  -7   1   4        8.32        6.90      7.47 o 
  -6   1   4      328.31      301.07     21.07 o 
  -5   1   4     1123.11     1160.64     20.85 o 
  -4   1   4        1.97       -2.96      2.96 o 
  -3   1   4      162.89      172.95      7.39 o 
  -2   1   4      954.88      937.65     17.59 o 
  -1   1   4      605.67      530.77     12.64 o 
   0   1   4      116.68      114.50      3.91 o 
   1   1   4      476.07      486.39     10.87 o 
   2   1   4     1307.61     1350.60     20.37 o 
   3   1   4        2.22        8.26      4.08 o 
   4   1   4       12.94       13.17      4.58 o 
   5   1   4     1274.83     1175.65     21.34 o 
   6   1   4      128.68      130.28     11.89 o 
   7   1   4      667.93      514.90     25.42 o 
   8   1   4       62.57       55.96     19.52 o 
   9   1   4       57.95       91.72     18.15 o 
  10   1   4       24.63        9.57     14.01 o 
 -12   2   4       28.73       47.82     49.32 o 
 -11   2   4       61.77       35.49     14.57 o 
 -10   2   4       30.98       50.03     14.36 o 
  -9   2   4      167.14      201.36     20.80 o 
  -8   2   4       44.74       52.87     12.25 o 
  -7   2   4        0.24       -6.32      6.32 o 
  -6   2   4      127.57      160.31     14.32 o 
  -5   2   4      695.26      712.27     13.42 o 
  -4   2   4      854.59      847.03     17.02 o 
  -3   2   4      216.74      237.06      7.42 o 
  -2   2   4      148.17      149.13      7.33 o 
  -1   2   4     1240.11     1284.91     21.51 o 
   0   2   4      661.77      635.34     10.44 o 
   1   2   4      258.82      253.25      6.87 o 
   2   2   4      237.15      239.01      8.43 o 
   3   2   4      206.78      185.42      8.10 o 
   4   2   4        0.47       -1.58      3.75 o 
   5   2   4        0.02       -3.83      3.83 o 
   6   2   4      230.69      237.78     12.54 o 
   7   2   4       86.89      132.99     17.50 o 
   8   2   4        0.53        2.78     10.65 o 
   9   2   4       19.25       28.62     15.85 o 
  10   2   4       60.15       78.05     18.75 o 
 -12   3   4       97.38      105.02     15.99 o 
 -11   3   4       77.52       81.84     13.94 o 
 -10   3   4      232.80      219.25     29.70 o 
  -9   3   4        2.86        2.21      7.56 o 
  -8   3   4      395.78      384.45     16.93 o 
  -7   3   4        8.56        3.50      6.39 o 
  -6   3   4      602.00      613.35     18.39 o 
  -5   3   4      455.77      432.01      9.76 o 
  -4   3   4       49.97       39.05      4.85 o 
  -3   3   4       12.64       14.30      6.66 o 
  -2   3   4     1281.13     1189.68     16.35 o 
  -1   3   4      361.98      397.01     11.72 o 
   0   3   4      666.68      751.34     11.48 o 
   1   3   4        5.02        3.83      2.87 o 
   2   3   4      864.03      802.32     15.37 o 
   3   3   4      329.33      313.15     10.21 o 
   4   3   4      128.61      135.76      8.95 o 
   5   3   4      138.97      146.24     10.01 o 
   6   3   4      122.68      131.85     16.91 o 
   7   3   4      141.83      136.59     26.92 o 
   8   3   4       52.19       45.30     15.76 o 
   9   3   4        4.54       -9.94     10.22 o 
  10   3   4        8.76       22.90     14.31 o 
 -12   4   4        0.00       -0.35     13.22 o 
 -11   4   4        0.01       -5.86      8.54 o 
 -10   4   4        1.41       -5.86      7.79 o 
  -9   4   4       10.77        6.03      7.86 o 
  -8   4   4       56.86       40.73     12.56 o 
  -7   4   4      487.58      512.36     18.21 o 
  -6   4   4        6.13        1.56      4.41 o 
  -5   4   4      178.23      176.43      7.85 o 
  -4   4   4     1313.32     1437.17     23.81 o 
  -3   4   4     6139.69     6464.92     63.87 o 
  -2   4   4       46.75       54.08      3.74 o 
  -1   4   4      534.39      559.83     17.60 o 
   0   4   4     1098.09     1231.11     15.64 o 
   1   4   4       68.89       47.47      5.29 o 
   2   4   4      284.54      278.14      9.22 o 
   3   4   4     1813.49     1808.33     26.29 o 
   4   4   4       28.67       17.20      5.79 o 
   5   4   4       39.60       28.80      6.34 o 
   6   4   4       97.29      112.98     15.41 o 
   7   4   4       23.51       31.58     11.66 o 
   8   4   4        2.63       -5.15      9.62 o 
   9   4   4       26.50        7.29     12.31 o 
  10   4   4       13.99       17.78     14.39 o 
 -12   5   4        4.47       12.80     16.67 o 
 -11   5   4       27.27       27.59     14.04 o 
 -10   5   4        6.14        0.03     10.87 o 
  -9   5   4       19.53       16.57      9.12 o 
  -8   5   4        7.35        0.35      6.95 o 
  -7   5   4       30.32       29.94     11.53 o 
  -6   5   4        8.49       15.78      5.46 o 
  -5   5   4       91.63       99.63      7.28 o 
  -4   5   4     1178.94     1202.78     18.78 o 
  -3   5   4    10089.10    10306.49    229.80 o 
  -2   5   4      658.23      618.64     16.43 o 
  -1   5   4     3474.67     3572.85     46.41 o 
   0   5   4      231.94      264.64      7.46 o 
   1   5   4      105.20       88.13      5.87 o 
   2   5   4      108.04       97.40      8.55 o 
   3   5   4      286.93      256.28     12.99 o 
   4   5   4        7.33       -0.43      4.28 o 
   5   5   4       19.69       12.55      5.59 o 
   6   5   4       32.01       32.97      8.74 o 
   7   5   4      214.93      205.15     48.44 o 
   8   5   4      133.72      132.27     19.29 o 
   9   5   4       17.76       -3.90     11.04 o 
  10   5   4        9.61      -12.14     12.19 o 
 -12   6   4        8.34       14.39     20.38 o 
 -11   6   4       15.69       10.85     13.33 o 
 -10   6   4        2.17        6.73     11.67 o 
  -9   6   4      141.08      158.33     21.23 o 
  -8   6   4      113.47      147.08     19.51 o 
  -7   6   4       26.13       18.44     10.01 o 
  -6   6   4      348.42      332.16     16.21 o 
  -5   6   4       38.16       38.66      7.13 o 
  -4   6   4       23.56       28.81      6.79 o 
  -3   6   4     3105.42     3200.26     44.23 o 
  -2   6   4     1539.49     1450.85     61.19 o 
  -1   6   4      227.36      201.11     10.22 o 
   0   6   4      570.56      546.97     13.87 o 
   1   6   4      633.35      651.53     13.35 o 
   2   6   4       80.86       79.00      7.03 o 
   3   6   4       29.68       13.87      4.98 o 
   4   6   4     1011.57      941.65     19.60 o 
   5   6   4      117.78      112.22      9.97 o 
   6   6   4        0.71       -5.19     12.35 o 
   7   6   4       17.94       10.41     10.51 o 
   8   6   4       33.52       20.14     12.67 o 
   9   6   4        0.43        4.25     12.35 o 
  10   6   4       60.21       66.03     18.04 o 
 -11   7   4       10.55        9.81     17.07 o 
 -10   7   4        0.47       -7.22     11.22 o 
  -9   7   4       93.96       91.98     23.91 o 
  -8   7   4        6.69       -1.42      9.13 o 
  -7   7   4       41.37       35.27     12.37 o 
  -6   7   4        0.38       -2.38      6.10 o 
  -5   7   4       29.15       28.07      7.00 o 
  -4   7   4       20.19       18.43     10.25 o 
  -3   7   4       48.45       49.59      8.87 o 
  -2   7   4       21.07       19.82      6.53 o 
  -1   7   4      552.37      526.49     16.27 o 
   0   7   4       16.74        9.70      7.85 o 
   1   7   4      138.87      112.78      6.82 o 
   2   7   4        0.99        1.30      4.09 o 
   3   7   4      163.52      170.93     21.41 o 
   4   7   4        1.17        0.32      5.06 o 
   5   7   4      643.51      601.12     16.81 o 
   6   7   4        6.62        0.38      6.69 o 
   7   7   4      118.55      122.09     18.13 o 
   8   7   4        6.72        2.02     11.07 o 
   9   7   4      108.46      135.59     28.04 o 
  10   7   4       15.48       21.82     19.70 o 
 -11   8   4        0.07      -11.97     12.49 o 
 -10   8   4        6.30       -4.34     12.40 o 
  -9   8   4       33.20       35.82     14.36 o 
  -8   8   4       20.76       18.08     11.66 o 
  -7   8   4        0.09        2.99      9.05 o 
  -6   8   4       74.07       84.03     11.19 o 
  -5   8   4        0.30       -2.08      5.88 o 
  -4   8   4      352.62      341.39     19.42 o 
  -3   8   4      285.31      251.15     12.60 o 
  -2   8   4       26.22       23.66      7.41 o 
  -1   8   4      204.63      215.99     12.45 o 
   0   8   4      653.70      656.18     20.26 o 
   1   8   4       14.38       12.67      6.63 o 
   2   8   4       28.77       15.75      6.85 o 
   3   8   4        0.05        2.58      4.97 o 
   4   8   4     2389.83     2384.93     35.15 o 
   5   8   4        1.44        3.59      6.21 o 
   6   8   4       69.65       58.00     10.67 o 
   7   8   4       20.22       17.54     12.17 o 
   8   8   4       21.60       12.33     11.98 o 
   9   8   4        0.05       -3.08     11.89 o 
  10   8   4      133.39      182.62     37.15 o 
 -11   9   4       10.45      -16.96     16.96 o 
 -10   9   4        6.26        2.63     12.61 o 
  -9   9   4       23.52       17.04     13.13 o 
  -8   9   4        3.73       -4.71      9.57 o 
  -7   9   4        0.34        0.17      8.95 o 
  -6   9   4       10.33       10.15      7.49 o 
  -5   9   4        0.23       -1.83      6.68 o 
  -4   9   4        3.43       -3.29      6.34 o 
  -3   9   4     1299.77     1177.07     26.96 o 
  -2   9   4       72.18       79.11     10.22 o 
  -1   9   4      105.06      130.68     11.97 o 
   0   9   4       61.21       58.66      9.40 o 
   1   9   4      129.37      151.61     13.03 o 
   2   9   4       38.98       35.70      8.62 o 
   3   9   4        3.64       -4.32      6.16 o 
   4   9   4       13.80       12.53      8.03 o 
   5   9   4       42.57       29.14      8.74 o 
   6   9   4      105.30      131.61     16.98 o 
   7   9   4       74.89       67.24     23.03 o 
   8   9   4       12.51        3.55     16.46 o 
   9   9   4       12.93       16.91     19.30 o 
 -10  10   4       41.12       38.75     24.94 o 
  -9  10   4       63.37       32.59     15.02 o 
  -8  10   4        0.91       -9.32     15.02 o 
  -7  10   4      102.92      120.42     21.66 o 
  -6  10   4       26.22       12.88      8.35 o 
  -5  10   4      168.15      159.77     13.89 o 
  -4  10   4       25.27       17.95      8.08 o 
  -3  10   4     1732.27     1739.20     35.02 o 
  -2  10   4      586.89      545.41     19.46 o 
  -1  10   4      282.10      260.45     19.79 o 
   0  10   4        1.72        2.12      6.67 o 
   1  10   4      428.19      365.20     20.01 o 
   2  10   4        6.62       -2.86      6.46 o 
   3  10   4      221.35      229.79     16.79 o 
   4  10   4       64.52       86.59     11.89 o 
   5  10   4       26.65       27.76      9.34 o 
   6  10   4       25.31       27.73     12.18 o 
   7  10   4        6.15        6.48     16.15 o 
   8  10   4        8.54       34.54     21.01 o 
   9  10   4        9.72        2.20     19.52 o 
 -10  11   4        8.27       11.11     14.07 o 
  -9  11   4        5.88      -11.82     11.82 o 
  -8  11   4       23.82       30.37     13.59 o 
  -7  11   4        1.15        0.14      8.33 o 
  -6  11   4        8.03        5.55      7.50 o 
  -5  11   4       87.34       95.06     12.87 o 
  -4  11   4        0.81       -2.93      7.82 o 
  -3  11   4      982.28      952.08     37.47 o 
  -2  11   4      215.31      176.45     29.63 o 
  -1  11   4      314.14      317.48     16.16 o 
   0  11   4      175.10      198.30     19.29 o 
   1  11   4       21.06       21.65     13.65 o 
   2  11   4       97.05       82.16     12.97 o 
   3  11   4        8.31       -2.41      7.55 o 
   4  11   4       13.83        6.41      8.76 o 
   5  11   4        4.45        4.91      9.37 o 
   6  11   4       56.19       77.79     16.12 o 
   7  11   4       12.24        9.63     17.09 o 
   8  11   4       51.76       68.19     25.68 o 
 -10  12   4      109.04       88.65     30.72 o 
  -9  12   4        0.15        5.66     12.95 o 
  -8  12   4        0.58       10.46     12.29 o 
  -7  12   4       37.62       39.16     13.74 o 
  -6  12   4        3.82        1.41     10.39 o 
  -5  12   4       13.95        9.60      8.90 o 
  -4  12   4      109.00      121.05     17.32 o 
  -3  12   4      185.99      223.66     17.26 o 
  -2  12   4        5.73        2.90      8.01 o 
  -1  12   4      150.78      163.68     22.78 o 
   0  12   4      265.34      281.48     28.05 o 
   1  12   4        2.49       -5.19     10.13 o 
   2  12   4        2.17       -3.27      7.93 o 
   3  12   4      401.40      410.80     19.37 o 
   4  12   4       19.38       14.20      9.65 o 
   5  12   4       11.63       16.49     10.22 o 
   6  12   4        3.53      -10.05     10.05 o 
   7  12   4       13.88        6.25     17.05 o 
   8  12   4       12.54       13.81     19.21 o 
  -9  13   4        0.05       -4.44     13.74 o 
  -8  13   4       13.81       -1.73     11.39 o 
  -7  13   4       59.35       24.63     12.84 o 
  -6  13   4       86.02       74.77     12.31 o 
  -5  13   4       25.21       19.45     24.09 o 
  -4  13   4        2.07       -4.93      8.23 o 
  -3  13   4        3.68        8.34      9.25 o 
  -2  13   4      222.37      243.62     19.01 o 
  -1  13   4       10.81        1.77      8.59 o 
   0  13   4      219.40      268.49     24.76 o 
   1  13   4       17.17       23.82     13.52 o 
   2  13   4      119.94      128.80     19.03 o 
   3  13   4        0.93       -7.17      8.51 o 
   4  13   4      154.61      127.42     22.40 o 
   5  13   4      134.45      199.90     22.99 o 
   6  13   4        9.02        7.20     11.85 o 
   7  13   4        2.67        0.13     19.93 o 
  -8  14   4        8.20       10.59     12.46 o 
  -7  14   4       15.17       -3.03     11.14 o 
  -6  14   4       13.83        3.67      8.21 o 
  -5  14   4        2.89       -2.03     11.14 o 
  -4  14   4      222.27      290.04     20.91 o 
  -3  14   4        9.15        4.85      9.77 o 
  -2  14   4      115.19       85.12     13.91 o 
  -1  14   4        0.11        2.84     10.96 o 
   0  14   4       60.68       87.42     17.18 o 
   1  14   4       19.14        6.10     11.83 o 
   2  14   4        4.60      -11.31     11.31 o 
   3  14   4       28.50       20.55     13.58 o 
   4  14   4       87.00      107.08     18.02 o 
   5  14   4        4.09       20.67     12.88 o 
   6  14   4       18.59       24.58     14.07 o 
   7  14   4       10.36        8.68     19.84 o 
  -8  15   4        3.39       -5.94     20.33 o 
  -7  15   4        0.19       -7.90     16.76 o 
  -6  15   4        6.82       -1.07      8.98 o 
  -5  15   4       62.56       65.89     17.44 o 
  -4  15   4        1.58        1.76      9.77 o 
  -3  15   4        8.81       -4.15      9.81 o 
  -2  15   4        4.21       -1.56      8.78 o 
  -1  15   4       58.01       80.81     18.51 o 
   0  15   4        2.23       -8.35     11.88 o 
   1  15   4       48.67       55.64     15.97 o 
   2  15   4       19.08       26.18     15.91 o 
   3  15   4        0.43       11.80     13.75 o 
   4  15   4       32.06       28.83     12.41 o 
   5  15   4       36.02       31.09     13.76 o 
   6  15   4        9.25        8.02     13.79 o 
  -6  16   4        0.78        2.66      9.21 o 
  -5  16   4       24.69       13.45     14.80 o 
  -4  16   4       32.40       45.03     13.38 o 
  -3  16   4        0.14       -4.44     11.95 o 
  -2  16   4        1.84      -11.63     11.63 o 
  -1  16   4        0.10      -17.42     25.21 o 
   0  16   4       16.00       23.23     16.08 o 
   1  16   4       11.09       19.75     14.40 o 
   2  16   4       11.91      -17.10     18.58 o 
   3  16   4        6.58       -8.47     13.70 o 
   4  16   4        2.54       -4.84     15.04 o 
   5  16   4        7.49       22.65     15.03 o 
  -6  17   4       29.24       15.47     13.61 o 
  -5  17   4       74.27       71.83     18.95 o 
  -4  17   4       15.76        7.19     11.24 o 
  -3  17   4        0.48       -9.36     10.84 o 
  -2  17   4      109.01      149.90     24.55 o 
  -1  17   4        0.44        0.41     15.47 o 
   0  17   4       18.33       14.74     15.57 o 
   1  17   4        0.15       -4.85     15.03 o 
   2  17   4        9.63       14.95     26.90 o 
   3  17   4        4.13        3.42     23.66 o 
   4  17   4        4.28      -14.73     26.25 o 
  -4  18   4        1.39       12.77     23.48 o 
  -3  18   4       27.62       20.65     16.14 o 
  -2  18   4        0.05      -12.77     14.71 o 
  -1  18   4       33.78       26.59     17.74 o 
   0  18   4       34.07       73.98     21.75 o 
   1  18   4        3.71        6.66     17.35 o 
   2  18   4        2.62        4.86     26.58 o 
 -11   0   5        0.96        0.94     16.24 o 
  -9   0   5      367.84      347.69     28.70 o 
  -7   0   5       52.80       27.93     13.00 o 
  -5   0   5     2086.39     2062.62     37.99 o 
  -3   0   5      295.84      271.86     17.86 o 
  -1   0   5      120.40      122.81      9.08 o 
   1   0   5     2001.59     1927.14     45.34 o 
   3   0   5       17.23       14.91      6.62 o 
   5   0   5     1787.36     1746.10     43.20 o 
   7   0   5       71.41       74.94     21.55 o 
   9   0   5      107.10      135.03     30.18 o 
 -12   1   5      106.84       92.24     20.16 o 
 -11   1   5      147.33      174.58     34.41 o 
 -10   1   5       13.42       11.16     11.43 o 
  -9   1   5       89.06      100.00     16.31 o 
  -8   1   5       92.74      128.06     15.57 o 
  -7   1   5       61.28       56.84     11.05 o 
  -6   1   5      299.31      294.10     15.34 o 
  -5   1   5        5.54        7.27      4.04 o 
  -4   1   5      695.22      663.21     16.57 o 
  -3   1   5        4.36        4.90      4.15 o 
  -2   1   5       62.89       67.80     10.48 o 
  -1   1   5      339.42      313.33      8.63 o 
   0   1   5        0.63       -2.14      2.14 o 
   1   1   5       39.19       35.79      5.08 o 
   2   1   5     1164.73     1104.60     19.42 o 
   3   1   5      191.83      173.60      8.73 o 
   4   1   5       15.92       10.54      5.14 o 
   5   1   5      217.41      217.38     10.87 o 
   6   1   5      317.83      297.16     17.69 o 
   7   1   5      223.26      209.85     22.06 o 
   8   1   5        1.77        0.87     10.46 o 
   9   1   5       59.08       84.75     18.01 o 
  10   1   5      143.78      181.27     25.85 o 
 -12   2   5       39.10       31.81     12.38 o 
 -11   2   5       40.06       37.27     14.49 o 
 -10   2   5      178.38      219.74     23.00 o 
  -9   2   5       36.18       27.45     11.66 o 
  -8   2   5      215.71      232.40     20.41 o 
  -7   2   5       13.13       11.07      8.30 o 
  -6   2   5        0.28       -1.47      5.61 o 
  -5   2   5       23.74       33.68      5.41 o 
  -4   2   5       11.81        6.54      3.81 o 
  -3   2   5       68.55       76.54      6.08 o 
  -2   2   5      850.10      865.26     18.79 o 
  -1   2   5      578.29      583.92     22.27 o 
   0   2   5        9.89        2.46      2.29 o 
   1   2   5       94.17       99.63      6.70 o 
   2   2   5      442.58      436.86     11.93 o 
   3   2   5        7.30        9.14      4.22 o 
   4   2   5      110.83      106.97      8.75 o 
   5   2   5       24.83       21.50      6.23 o 
   6   2   5       35.25       37.77      8.84 o 
   7   2   5       57.44       56.05     14.20 o 
   8   2   5       95.55      144.81     29.93 o 
   9   2   5       17.00       14.66     13.34 o 
  10   2   5        0.01        3.87     13.90 o 
 -12   3   5       89.37      111.28     39.51 o 
 -11   3   5       53.58      102.51     27.21 o 
 -10   3   5        0.05       -3.32      8.21 o 
  -9   3   5       43.23       28.70      9.58 o 
  -8   3   5        9.04       -1.41      6.56 o 
  -7   3   5      157.80      173.51     12.64 o 
  -6   3   5        5.80        2.92      5.17 o 
  -5   3   5      573.28      558.51     13.07 o 
  -4   3   5      164.42      166.96     13.98 o 
  -3   3   5        0.13       -2.59      2.93 o 
  -2   3   5     1742.75     1774.92     29.27 o 
  -1   3   5       10.66       22.16      5.64 o 
   0   3   5      199.40      189.65      6.40 o 
   1   3   5     1231.91     1342.35     18.47 o 
   2   3   5      687.57      678.64     15.14 o 
   3   3   5      385.73      378.53     16.10 o 
   4   3   5       62.16       66.84      7.84 o 
   5   3   5        6.73        2.04      5.50 o 
   6   3   5        0.62       -1.87      6.17 o 
   7   3   5      264.34      274.90     29.94 o 
   8   3   5        1.27       -2.72     10.03 o 
   9   3   5       38.83       59.54     16.99 o 
  10   3   5        2.79        7.91     13.77 o 
 -12   4   5       12.43        3.13     13.61 o 
 -11   4   5       11.49        6.37     12.52 o 
 -10   4   5       28.98       27.86     12.71 o 
  -9   4   5       42.50       63.54     18.62 o 
  -8   4   5        0.21        5.20      9.11 o 
  -7   4   5        1.40       -6.14      6.14 o 
  -6   4   5      128.17      154.26      9.48 o 
  -5   4   5       18.72       22.75      4.90 o 
  -4   4   5       15.22       13.60      4.37 o 
  -3   4   5      883.54      953.10     28.14 o 
  -2   4   5     1246.95     1268.00     20.78 o 
  -1   4   5      264.98      265.53     35.90 o 
   0   4   5      102.10       92.36     11.77 o 
   1   4   5      952.37      971.10     17.42 o 
   2   4   5      417.35      449.63     12.47 o 
   3   4   5      152.96      156.94     15.52 o 
   4   4   5     1034.36      980.50     23.63 o 
   5   4   5      260.62      243.46     11.14 o 
   6   4   5        2.79       -5.87      5.87 o 
   7   4   5        5.03       -1.76      9.47 o 
   8   4   5      161.57      227.81     24.04 o 
   9   4   5        7.75       -7.86     10.84 o 
  10   4   5        3.63       -8.46     18.62 o 
 -11   5   5        2.84       -2.28     11.96 o 
 -10   5   5        7.79       10.34     11.75 o 
  -9   5   5       51.12       68.99     15.86 o 
  -8   5   5        8.59        3.04      9.24 o 
  -7   5   5      108.98      113.37     27.10 o 
  -6   5   5       27.06       18.95     10.15 o 
  -5   5   5      293.10      295.97     12.35 o 
  -4   5   5      115.00      128.50     10.04 o 
  -3   5   5        6.54        2.91      5.15 o 
  -2   5   5      114.16      113.40     10.01 o 
  -1   5   5        0.41       -5.13      5.13 o 
   0   5   5        1.40        0.56      2.63 o 
   1   5   5      228.36      221.97      8.33 o 
   2   5   5     1007.97     1019.52     19.33 o 
   3   5   5      413.08      415.48     12.95 o 
   4   5   5     1476.14     1499.62     26.48 o 
   5   5   5      269.67      235.74     14.07 o 
   6   5   5       16.99       16.19      8.30 o 
   7   5   5        1.92        0.82      8.97 o 
   8   5   5        0.74        1.96     11.07 o 
   9   5   5        4.66        3.76     12.82 o 
  10   5   5        2.44       -6.48     17.77 o 
 -11   6   5        3.02      -14.29     15.29 o 
 -10   6   5        0.47       -4.41     10.88 o 
  -9   6   5      148.26      181.12     29.98 o 
  -8   6   5       83.16      112.62     17.58 o 
  -7   6   5       97.67      106.19     16.39 o 
  -6   6   5        7.86        8.36      6.25 o 
  -5   6   5        9.06       13.48      6.03 o 
  -4   6   5      119.67      138.19     14.35 o 
  -3   6   5     1708.28     1668.04     30.89 o 
  -2   6   5       25.38       29.24      7.06 o 
  -1   6   5      187.62      185.62     10.88 o 
   0   6   5      195.75      197.39     10.88 o 
   1   6   5      477.10      484.17     16.43 o 
   2   6   5       38.71       30.34      5.86 o 
   3   6   5       44.57       51.41      9.45 o 
   4   6   5      613.63      600.62     16.43 o 
   5   6   5       85.55       71.05      9.07 o 
   6   6   5        7.75       -6.92      6.92 o 
   7   6   5       54.41       72.55     15.51 o 
   8   6   5      132.15      163.89     21.50 o 
   9   6   5      110.75      145.39     22.57 o 
  10   6   5       21.04       18.04     21.23 o 
 -11   7   5        3.25        1.63     13.19 o 
 -10   7   5       14.94      -11.00     11.00 o 
  -9   7   5       26.88       24.64     17.59 o 
  -8   7   5      139.19      182.29     21.71 o 
  -7   7   5        9.21        5.40      9.25 o 
  -6   7   5       24.50       20.22      9.59 o 
  -5   7   5        4.41       13.97      6.65 o 
  -4   7   5       31.50       44.10      8.33 o 
  -3   7   5        6.09       15.71      6.72 o 
  -2   7   5      274.28      274.16     13.03 o 
  -1   7   5       53.84       59.31      9.04 o 
   0   7   5      246.94      220.69     12.19 o 
   1   7   5       50.05       38.06      8.25 o 
   2   7   5      224.76      226.21     14.93 o 
   3   7   5        4.88       -2.55      6.08 o 
   4   7   5       17.60        0.64      7.16 o 
   5   7   5        1.40       -5.35      5.35 o 
   6   7   5      150.94      168.54     15.14 o 
   7   7   5       13.03        1.16     10.30 o 
   8   7   5        0.62       -2.38     15.43 o 
   9   7   5        5.07        7.02     20.69 o 
 -11   8   5       12.03       -0.61     13.99 o 
 -10   8   5       10.63       12.46     14.69 o 
  -9   8   5      274.70      321.55     66.41 o 
  -8   8   5        0.08       -8.92      8.92 o 
  -7   8   5        0.65        1.48      8.56 o 
  -6   8   5       48.07       52.92     12.88 o 
  -5   8   5      407.64      365.28     15.48 o 
  -4   8   5       40.15       31.79      8.56 o 
  -3   8   5      468.91      468.49     17.12 o 
  -2   8   5      136.36      140.70     12.42 o 
  -1   8   5       44.06       41.70      8.95 o 
   0   8   5        5.51        3.46      6.41 o 
   1   8   5      119.84      120.29     12.93 o 
   2   8   5       67.86       62.57     11.77 o 
   3   8   5      197.88      242.45     22.58 o 
   4   8   5        7.73       -0.58      6.57 o 
   5   8   5      536.08      479.64     18.65 o 
   6   8   5       10.98        7.32      9.78 o 
   7   8   5       57.80       81.01     23.71 o 
   8   8   5        9.16        5.40     16.10 o 
   9   8   5       59.61       62.84     25.64 o 
 -10   9   5        3.00       -0.13     12.55 o 
  -9   9   5       54.78       59.70     16.56 o 
  -8   9   5       12.81        8.59     10.51 o 
  -7   9   5       25.24       12.09      9.39 o 
  -6   9   5        8.43        9.62      9.68 o 
  -5   9   5      365.39      333.19     15.54 o 
  -4   9   5        2.07        4.89      7.58 o 
  -3   9   5       45.50       48.39      9.80 o 
  -2   9   5       75.95       66.39     10.29 o 
  -1   9   5      529.63      513.67     18.62 o 
   0   9   5       15.29        4.70     10.45 o 
   1   9   5       51.38       46.30      9.34 o 
   2   9   5      185.51      210.92     17.48 o 
   3   9   5       98.68      104.20     15.19 o 
   4   9   5      144.31      200.10     15.96 o 
   5   9   5       37.07       24.16      8.94 o 
   6   9   5       36.55       53.04     14.42 o 
   7   9   5       10.90       22.04     17.50 o 
   8   9   5       11.76       33.96     20.38 o 
 -10  10   5       12.95       21.82     15.02 o 
  -9  10   5       46.28       27.87     14.73 o 
  -8  10   5       52.04       31.48     13.44 o 
  -7  10   5        9.56        4.48     12.93 o 
  -6  10   5        3.00       -9.58      9.58 o 
  -5  10   5       18.52        5.18      7.40 o 
  -4  10   5       64.22       65.45     10.84 o 
  -3  10   5       12.22        6.52      8.03 o 
  -2  10   5       27.43       27.33      9.03 o 
  -1  10   5       68.40       54.57     11.07 o 
   0  10   5      319.93      320.12     15.84 o 
   1  10   5        0.76        0.79      9.43 o 
   2  10   5       93.64      104.69     13.09 o 
   3  10   5      231.75      277.88     24.24 o 
   4  10   5      680.09      705.84     23.98 o 
   5  10   5        7.48        0.46      8.14 o 
   6  10   5       28.76       23.69     11.97 o 
   7  10   5       22.94       17.90     18.76 o 
   8  10   5       89.76      176.72     35.09 o 
 -10  11   5        5.71       -9.00     21.73 o 
  -9  11   5       17.13       15.81     13.47 o 
  -8  11   5        2.54        7.59     11.34 o 
  -7  11   5       96.38       93.10     27.89 o 
  -6  11   5        9.74       -5.77     10.05 o 
  -5  11   5       39.49       46.16     10.69 o 
  -4  11   5       70.44       49.13     10.78 o 
  -3  11   5       16.23        0.45      7.83 o 
  -2  11   5       27.72       18.16      8.86 o 
  -1  11   5       74.77       71.05     11.51 o 
   0  11   5       15.62        2.52      9.83 o 
   1  11   5       50.40       30.32     14.91 o 
   2  11   5      169.21      156.85     25.56 o 
   3  11   5       94.98       94.53     13.20 o 
   4  11   5      424.77      442.21     24.79 o 
   5  11   5       26.39       22.92     10.22 o 
   6  11   5       14.94       33.08     17.88 o 
   7  11   5       27.64       33.64     22.00 o 
  -9  12   5        2.76        2.53     12.53 o 
  -8  12   5       11.36        4.15     15.02 o 
  -7  12   5        8.95       -1.00     14.53 o 
  -6  12   5        3.47       -3.02     11.48 o 
  -5  12   5        0.40       -8.24     10.73 o 
  -4  12   5        1.47       -8.71     10.19 o 
  -3  12   5       22.90       11.81      9.60 o 
  -2  12   5      439.32      431.53     19.70 o 
  -1  12   5       11.31       12.01      9.05 o 
   0  12   5        0.02       -3.87     10.13 o 
   1  12   5      103.31      120.54     25.39 o 
   2  12   5       90.19       87.85     16.48 o 
   3  12   5        0.54        5.11      8.79 o 
   4  12   5      209.18      196.86     17.84 o 
   5  12   5       25.57       20.61     11.07 o 
   6  12   5        8.55       24.12     13.62 o 
   7  12   5        0.02       -7.06     14.80 o 
  -8  13   5       37.11       25.34     14.39 o 
  -7  13   5       22.24       21.64     11.91 o 
  -6  13   5        9.70       -2.90     12.46 o 
  -5  13   5       39.70       36.61     14.64 o 
  -4  13   5       40.71       52.17     12.63 o 
  -3  13   5        2.55       -7.88      8.05 o 
  -2  13   5       37.80       25.77     11.42 o 
  -1  13   5       70.78       76.01     12.97 o 
   0  13   5       21.90       32.43     13.41 o 
   1  13   5       65.23       71.34     15.49 o 
   2  13   5        1.07        4.59     12.51 o 
   3  13   5      131.09      185.53     17.85 o 
   4  13   5        7.08        6.15      9.93 o 
   5  13   5        1.65       -3.23     10.90 o 
   6  13   5       16.72       27.32     16.30 o 
  -8  14   5        1.96       21.97     14.49 o 
  -7  14   5       17.77        9.21     11.66 o 
  -6  14   5       21.39       -0.12     13.08 o 
  -5  14   5       28.02       24.94     13.94 o 
  -4  14   5       10.52        1.80     10.25 o 
  -3  14   5       57.14       71.05     14.33 o 
  -2  14   5       22.09       26.13     10.67 o 
  -1  14   5        3.62       -5.24     11.33 o 
   0  14   5        0.01      -10.05     10.05 o 
   1  14   5       91.96      101.34     36.57 o 
   2  14   5       38.02       33.05     14.99 o 
   3  14   5        1.79        0.48     13.09 o 
   4  14   5       14.35        1.61     10.08 o 
   5  14   5       54.03       67.38     19.18 o 
   6  14   5        8.04        8.89     14.17 o 
  -7  15   5       50.97       60.03     16.14 o 
  -6  15   5       61.75       16.46     15.74 o 
  -5  15   5       19.50        3.58     13.88 o 
  -4  15   5       21.50       25.52     11.70 o 
  -3  15   5        0.00       -6.64      9.49 o 
  -2  15   5       18.19       20.88     13.76 o 
  -1  15   5       47.90       28.45     26.36 o 
   0  15   5        3.78       -7.98     13.47 o 
   1  15   5        2.75        1.42     20.29 o 
   2  15   5      109.00       99.63     20.27 o 
   3  15   5       23.61       16.80     18.13 o 
   4  15   5        2.10       12.20     11.93 o 
   5  15   5        0.01        0.43     12.33 o 
  -6  16   5        3.75       -7.96     13.85 o 
  -5  16   5       25.09       27.61     15.62 o 
  -4  16   5       35.06       16.64     11.89 o 
  -3  16   5       51.56       50.99     14.24 o 
  -2  16   5       43.53       59.37     18.94 o 
  -1  16   5        3.82        6.14     14.57 o 
   0  16   5        0.01        2.76     15.51 o 
   1  16   5       18.99       22.08     17.07 o 
   2  16   5       10.64        0.91     14.44 o 
   3  16   5       16.65        6.52     23.25 o 
   4  16   5        0.72       -9.65     14.40 o 
  -5  17   5       25.49       34.99     25.86 o 
  -4  17   5        1.47       -0.38     12.28 o 
  -3  17   5        6.91      -10.59     10.59 o 
  -2  17   5       18.22       39.71     18.53 o 
  -1  17   5        3.06        0.11     16.16 o 
   0  17   5        0.45        5.03     35.29 o 
   1  17   5        0.83        1.53     22.67 o 
   2  17   5        0.00       -8.60     23.59 o 
   3  17   5        7.18      -19.97     19.97 o 
  -4  18   5        5.97       32.30     25.32 o 
  -3  18   5        0.15      -13.72     20.33 o 
  -2  18   5       21.24       72.96     28.65 o 
 -12   0   6        3.17        4.41     20.06 o 
 -10   0   6       44.10       45.47     18.94 o 
  -8   0   6        0.70       -6.84      9.36 o 
  -6   0   6       67.08       64.00     15.25 o 
  -4   0   6      130.19      125.36     16.60 o 
  -2   0   6     2703.07     2696.22     46.59 o 
   0   0   6      397.59      414.96     11.85 o 
   2   0   6      740.86      669.16     43.92 o 
   4   0   6      459.48      396.77     19.09 o 
   6   0   6      184.88      209.71     19.57 o 
   8   0   6      184.05      181.58     32.07 o 
 -12   1   6        1.62      -16.64     16.64 o 
 -11   1   6       98.71       96.80     26.81 o 
 -10   1   6      197.63      233.92     23.70 o 
  -9   1   6       60.25       54.24     13.08 o 
  -8   1   6       49.61       48.18     17.45 o 
  -7   1   6      825.32      770.20     29.35 o 
  -6   1   6      185.72      186.83     12.99 o 
  -5   1   6      206.95      204.67      9.10 o 
  -4   1   6        0.64       -0.11      3.75 o 
  -3   1   6        4.47        3.56      4.38 o 
  -2   1   6      325.89      316.32      9.91 o 
  -1   1   6        4.36        5.65      3.63 o 
   0   1   6       75.44       77.70      5.36 o 
   1   1   6      184.81      179.10      8.45 o 
   2   1   6       25.47       22.31      5.17 o 
   3   1   6       55.59       49.87      6.88 o 
   4   1   6       21.28       20.83      6.27 o 
   5   1   6       67.72       58.16      8.18 o 
   6   1   6        0.30        7.09      7.45 o 
   7   1   6       99.72       91.28     16.26 o 
   8   1   6        2.38      -12.76     16.55 o 
   9   1   6        5.02        1.70     12.15 o 
 -12   2   6        2.56      -19.30     19.30 o 
 -11   2   6        0.14        9.22     11.44 o 
 -10   2   6        5.55       14.84     22.45 o 
  -9   2   6       73.89       91.21     16.91 o 
  -8   2   6        0.18       -5.87      5.87 o 
  -7   2   6       30.18       25.05      8.13 o 
  -6   2   6       33.86       43.53      8.04 o 
  -5   2   6      555.52      542.09     14.08 o 
  -4   2   6       71.18       75.57      9.16 o 
  -3   2   6       86.42       96.61      9.01 o 
  -2   2   6      967.64      971.99     21.36 o 
  -1   2   6       62.90       64.55      6.09 o 
   0   2   6      432.67      439.01     10.22 o 
   1   2   6      249.50      220.62      8.98 o 
   2   2   6      627.63      611.50     15.21 o 
   3   2   6        0.80       -3.91      4.59 o 
   4   2   6      171.54      194.03     11.41 o 
   5   2   6      436.20      400.87     14.21 o 
   6   2   6      141.23      103.75     12.74 o 
   7   2   6        0.77       -9.07      9.07 o 
   8   2   6       10.80        9.14     14.37 o 
   9   2   6       57.42       40.90     25.86 o 
 -12   3   6        3.21        7.06     20.56 o 
 -11   3   6        0.51       -3.58     13.27 o 
 -10   3   6        0.03       -7.60      9.48 o 
  -9   3   6       24.57       20.59     11.73 o 
  -8   3   6       30.38       42.09     12.85 o 
  -7   3   6        0.17       -2.00      7.72 o 
  -6   3   6        0.52       -2.34      6.83 o 
  -5   3   6        6.61        8.79      5.82 o 
  -4   3   6      673.72      681.86     18.47 o 
  -3   3   6       23.21       16.60      5.85 o 
  -2   3   6      332.15      310.70     12.52 o 
  -1   3   6       11.53       17.39      5.97 o 
   0   3   6      293.18      278.64      8.33 o 
   1   3   6       85.72       85.54      7.46 o 
   2   3   6        1.10        2.15      4.48 o 
   3   3   6      430.32      422.45     13.57 o 
   4   3   6      131.46      136.15     10.75 o 
   5   3   6      679.64      611.55     17.54 o 
   6   3   6       10.73        1.82      7.69 o 
   7   3   6        0.01       -4.59      9.02 o 
   8   3   6       41.09       60.96     27.48 o 
   9   3   6        6.80       -1.84     12.26 o 
 -12   4   6       30.54       53.03     27.57 o 
 -11   4   6       36.49       22.55     14.59 o 
 -10   4   6       18.15        2.46     10.93 o 
  -9   4   6       18.84       38.21     13.23 o 
  -8   4   6        4.46       -3.82      9.25 o 
  -7   4   6        4.16       -1.89      9.90 o 
  -6   4   6        3.26       -1.79      5.50 o 
  -5   4   6      193.66      209.86     12.02 o 
  -4   4   6        3.12        0.01      5.48 o 
  -3   4   6        0.48       -1.65      5.79 o 
  -2   4   6       16.62        9.34      5.49 o 
  -1   4   6      595.68      609.76     17.56 o 
   0   4   6        2.55        3.52      4.48 o 
   1   4   6       34.85       30.37      6.77 o 
   2   4   6      111.39      112.79      8.83 o 
   3   4   6      787.94      770.34     18.42 o 
   4   4   6       45.41       41.74      7.60 o 
   5   4   6       29.22       36.11      7.89 o 
   6   4   6       95.45      108.00     16.71 o 
   7   4   6        1.19       -8.02      9.72 o 
   8   4   6        1.46        6.57     12.81 o 
   9   4   6      107.61      129.50     21.98 o 
 -11   5   6       24.50       23.34     25.39 o 
 -10   5   6       19.89       16.15     12.77 o 
  -9   5   6       32.82       24.14     13.08 o 
  -8   5   6       30.58       40.77     12.99 o 
  -7   5   6        3.05       -5.01      7.45 o 
  -6   5   6        0.61        8.09      8.10 o 
  -5   5   6        0.64       -0.10      5.82 o 
  -4   5   6      418.15      421.90     34.91 o 
  -3   5   6      124.92      155.77     20.32 o 
  -2   5   6       56.10       61.32     10.76 o 
  -1   5   6       12.10        1.32      5.70 o 
   0   5   6      353.44      326.80     11.75 o 
   1   5   6       29.12       32.74      7.72 o 
   2   5   6        0.09        0.13      5.82 o 
   3   5   6      496.72      479.99     18.26 o 
   4   5   6        6.16        2.22      5.69 o 
   5   5   6        4.27       -1.55      5.70 o 
   6   5   6       72.76       77.56     11.85 o 
   7   5   6       24.57       28.68     13.13 o 
   8   5   6       12.80        9.34     12.53 o 
   9   5   6        3.54       -4.45     13.09 o 
 -11   6   6        0.23       -6.37     12.85 o 
 -10   6   6       10.94        2.39     11.81 o 
  -9   6   6       25.72       16.00     11.92 o 
  -8   6   6       12.11        7.56      9.50 o 
  -7   6   6        6.68        0.36      8.55 o 
  -6   6   6       11.63       10.65      9.48 o 
  -5   6   6      340.78      314.52     14.48 o 
  -4   6   6      240.96      221.94     13.26 o 
  -3   6   6       18.93       21.56      7.54 o 
  -2   6   6      318.00      338.05     16.13 o 
  -1   6   6      192.42      195.57     14.83 o 
   0   6   6       10.31        6.34      6.50 o 
   1   6   6      236.02      249.64     24.18 o 
   2   6   6     1253.30     1210.26     35.57 o 
   3   6   6      489.50      440.34     34.42 o 
   4   6   6       57.05       63.32      9.98 o 
   5   6   6        7.98        0.78      6.82 o 
   6   6   6       46.78       53.50     14.21 o 
   7   6   6       31.83       13.90     16.96 o 
   8   6   6       79.42       70.03     24.02 o 
 -11   7   6       15.02       -0.32     13.71 o 
 -10   7   6       13.27       -7.33     12.05 o 
  -9   7   6       17.31        2.45     11.64 o 
  -8   7   6        2.76        0.82      9.31 o 
  -7   7   6       10.82       17.60     10.39 o 
  -6   7   6      126.28      112.78     15.25 o 
  -5   7   6     3596.44     3535.88     78.80 o 
  -4   7   6       52.63       63.11      9.89 o 
  -3   7   6      985.41      979.29     25.01 o 
  -2   7   6       30.04       30.43      8.00 o 
  -1   7   6      203.62      212.00     15.27 o 
   0   7   6       46.35       40.79     13.18 o 
   1   7   6      102.88       97.27     11.46 o 
   2   7   6        0.11       -5.73      5.73 o 
   3   7   6       51.55       64.55     11.84 o 
   4   7   6        2.14        4.61      7.13 o 
   5   7   6        0.39        1.79      7.05 o 
   6   7   6       14.53        9.89     10.46 o 
   7   7   6       50.58       44.84     20.56 o 
   8   7   6        0.37       -0.09     17.18 o 
 -10   8   6        5.46      -10.51     10.51 o 
  -9   8   6        4.40       -0.33     11.32 o 
  -8   8   6      143.30      175.00     32.25 o 
  -7   8   6        4.82       -2.12      8.52 o 
  -6   8   6        0.01       -6.82      8.70 o 
  -5   8   6        0.45       13.90      7.76 o 
  -4   8   6     3658.29     3654.03     55.31 o 
  -3   8   6      444.63      433.88     17.68 o 
  -2   8   6       50.12       50.70     10.04 o 
  -1   8   6      254.22      240.10     14.95 o 
   0   8   6       46.43       48.55      9.76 o 
   1   8   6       86.56       76.96     15.93 o 
   2   8   6      235.21      219.10     16.09 o 
   3   8   6      159.50      176.87     15.14 o 
   4   8   6        0.82       -0.52      7.06 o 
   5   8   6        3.23       -5.96      7.04 o 
   6   8   6       59.28       64.78     14.54 o 
   7   8   6        9.72       -0.13     15.61 o 
   8   8   6       32.44       38.01     22.94 o 
 -10   9   6       36.01       38.08     20.69 o 
  -9   9   6        1.50       -6.87     14.35 o 
  -8   9   6        0.08       -9.32      9.32 o 
  -7   9   6        8.42        8.73      9.85 o 
  -6   9   6        3.98       -6.02      9.00 o 
  -5   9   6      507.95      493.61     19.02 o 
  -4   9   6       17.87       26.79      8.94 o 
  -3   9   6       19.17       12.37      8.50 o 
  -2   9   6       27.64       22.16      8.71 o 
  -1   9   6       26.87       24.79     12.39 o 
   0   9   6      449.31      392.53     17.26 o 
   1   9   6       12.36       17.76      8.22 o 
   2   9   6        0.07       -2.85      6.88 o 
   3   9   6      107.62       85.59     21.40 o 
   4   9   6       11.92       11.14      7.98 o 
   5   9   6       13.16       12.72      8.52 o 
   6   9   6       48.71       45.96     14.51 o 
   7   9   6       70.39       62.03     23.80 o 
  -9  10   6       16.72       17.93     13.64 o 
  -8  10   6        3.69        4.07     10.01 o 
  -7  10   6       21.46       15.64     10.75 o 
  -6  10   6        1.54        7.03     11.01 o 
  -5  10   6      112.69      112.48     13.30 o 
  -4  10   6        0.18       -6.65      8.10 o 
  -3  10   6       67.47       68.07     11.50 o 
  -2  10   6        5.43       -4.03      8.07 o 
  -1  10   6       11.66       -2.15      7.70 o 
   0  10   6        1.74       -6.72      6.72 o 
   1  10   6       27.54       27.60     26.54 o 
   2  10   6      316.63      294.29     16.44 o 
   3  10   6      164.87      211.59     17.30 o 
   4  10   6       32.36       24.46     10.35 o 
   5  10   6       10.27       23.79     10.94 o 
   6  10   6        0.00       -2.77     10.89 o 
   7  10   6        0.47       36.84     21.86 o 
  -9  11   6        0.08       -3.08     17.72 o 
  -8  11   6        5.80        9.67     11.09 o 
  -7  11   6        0.35       -5.56      9.26 o 
  -6  11   6        0.15       -9.72      9.78 o 
  -5  11   6        6.60       -1.75      8.42 o 
  -4  11   6      186.64      251.75     18.63 o 
  -3  11   6       22.28       10.23      8.46 o 
  -2  11   6       69.46       82.37     15.06 o 
  -1  11   6        0.12       -1.23      8.33 o 
   0  11   6       24.83       32.86     12.07 o 
   1  11   6       11.78        7.48     10.14 o 
   2  11   6       35.60       35.76     10.19 o 
   3  11   6      240.14      200.11     35.58 o 
   4  11   6       46.13       52.00     11.92 o 
   5  11   6       29.61       33.36     11.36 o 
   6  11   6        5.48       -3.90     11.50 o 
   7  11   6        1.97       24.29     20.24 o 
  -8  12   6        3.55        4.10     12.03 o 
  -7  12   6        2.16       -0.17      9.20 o 
  -6  12   6        7.70        8.61     12.71 o 
  -5  12   6      130.35      167.02     21.55 o 
  -4  12   6        2.60        3.81      9.11 o 
  -3  12   6        0.22       -6.65      7.96 o 
  -2  12   6        0.82       -1.43      8.86 o 
  -1  12   6       82.53       95.41     13.49 o 
   0  12   6       11.31        8.10     17.56 o 
   1  12   6        0.39        4.24     11.01 o 
   2  12   6       19.47        3.35     11.27 o 
   3  12   6       45.39       55.42     12.17 o 
   4  12   6        0.40       -1.98      8.99 o 
   5  12   6        4.60       22.05     13.11 o 
   6  12   6       19.03       29.13     13.91 o 
  -8  13   6        2.73       -0.37     14.73 o 
  -7  13   6       64.09       64.17     16.40 o 
  -6  13   6        9.89        4.32     12.47 o 
  -5  13   6       52.82       34.33     22.02 o 
  -4  13   6        7.08       -0.63      9.40 o 
  -3  13   6        0.53        2.24      9.52 o 
  -2  13   6       11.75        5.09      9.76 o 
  -1  13   6       44.45       28.04     10.74 o 
   0  13   6       39.53       60.23     15.87 o 
   1  13   6        0.15       -2.43     11.74 o 
   2  13   6       24.04       31.04     13.51 o 
   3  13   6       42.51       55.39     16.57 o 
   4  13   6       65.45       61.62     16.21 o 
   5  13   6       74.65      101.49     19.50 o 
   6  13   6        3.90        8.28     19.57 o 
  -7  14   6       13.32       16.77     12.46 o 
  -6  14   6        6.98      -12.09     12.09 o 
  -5  14   6        0.67      -11.02     16.31 o 
  -4  14   6        0.01       -9.10      9.10 o 
  -3  14   6      128.54      162.07     18.08 o 
  -2  14   6      204.85      241.25     20.34 o 
  -1  14   6        6.63       -9.99     12.15 o 
   0  14   6        1.83        3.73     13.73 o 
   1  14   6       24.29       38.18     16.11 o 
   2  14   6      124.23      169.35     23.08 o 
   3  14   6        1.85       17.66     14.70 o 
   4  14   6        0.06       -8.25     10.17 o 
   5  14   6        0.03        5.09     12.58 o 
  -6  15   6        3.50      -10.74     14.53 o 
  -5  15   6        0.59      -11.48     11.71 o 
  -4  15   6       12.94        4.70     10.89 o 
  -3  15   6        2.06       13.57     11.16 o 
  -2  15   6        0.13        1.30     11.28 o 
  -1  15   6       13.91        7.45     13.93 o 
   0  15   6        0.07       -4.32     13.72 o 
   1  15   6        8.58       21.49     18.22 o 
   2  15   6      110.32       96.12     19.72 o 
   3  15   6       13.57        6.98     14.12 o 
   4  15   6       21.50       18.45     15.92 o 
  -6  16   6       12.12       -1.12     22.89 o 
  -5  16   6        3.11       -0.38     13.40 o 
  -4  16   6        0.18       -2.18     11.22 o 
  -3  16   6       11.72        5.70     11.98 o 
  -2  16   6      163.26      170.09     24.93 o 
  -1  16   6        0.36        0.80     14.09 o 
   0  16   6        0.29      -13.60     13.60 o 
   1  16   6        8.24      -16.76     19.70 o 
   2  16   6       45.45       33.83     17.01 o 
   3  16   6        1.66      -11.65     23.80 o 
  -4  17   6       21.49       40.44     24.74 o 
  -3  17   6        0.08      -10.44     19.43 o 
  -2  17   6       23.11       73.00     28.16 o 
  -1  17   6        1.84       -8.20     15.22 o 
  -9   0   7        0.10       -7.96     13.22 o 
  -7   0   7       13.98        7.96     12.32 o 
  -5   0   7      245.09      244.97     11.73 o 
  -3   0   7     1545.36     1545.86     36.75 o 
  -1   0   7       94.51      106.54     17.21 o 
   1   0   7      107.78      111.06     23.61 o 
   3   0   7        3.39        7.91      7.94 o 
   5   0   7      671.35      678.91     27.25 o 
   7   0   7       99.70       83.93     24.52 o 
   9   0   7      122.03      203.62     36.21 o 
 -11   1   7       69.96       67.58     16.19 o 
 -10   1   7       54.13       63.51     22.18 o 
  -9   1   7      120.75      190.35     30.09 o 
  -8   1   7       13.96        7.78     13.04 o 
  -7   1   7      106.99      124.36     15.91 o 
  -6   1   7      198.57      176.26     29.22 o 
  -5   1   7      236.56      219.83      9.57 o 
  -4   1   7       83.48       77.49      9.16 o 
  -3   1   7      144.11      146.92      9.01 o 
  -2   1   7       48.71       49.78      6.58 o 
  -1   1   7       46.90       47.49      7.20 o 
   0   1   7       62.12       59.23      7.24 o 
   1   1   7      136.91      156.54      9.66 o 
   2   1   7        5.41        0.92      4.74 o 
   3   1   7      197.74      198.04     12.86 o 
   4   1   7       96.36       95.89      9.89 o 
   5   1   7       10.64        4.32      6.18 o 
   6   1   7       15.56        6.81      8.10 o 
   7   1   7        0.18       -4.00      9.61 o 
   8   1   7       91.41       89.75     18.35 o 
   9   1   7        0.66       -5.23     12.71 o 
 -12   2   7        7.45       22.40     21.64 o 
 -11   2   7        6.81       -2.15     10.08 o 
 -10   2   7       33.38       40.70     14.07 o 
  -9   2   7       11.46        1.96      9.75 o 
  -8   2   7        2.03       -0.16      8.41 o 
  -7   2   7      141.05      168.12     18.35 o 
  -6   2   7       10.50       14.06      7.16 o 
  -5   2   7       12.37        6.43      5.85 o 
  -4   2   7      278.82      270.00     12.66 o 
  -3   2   7      105.69      114.06     15.69 o 
  -2   2   7       57.04       65.21      6.87 o 
  -1   2   7      396.32      391.33     14.22 o 
   0   2   7       12.43        9.57      4.20 o 
   1   2   7       53.84       49.65      6.76 o 
   2   2   7      836.20      783.88     20.17 o 
   3   2   7     1950.46     1922.29     51.36 o 
   4   2   7        3.45        3.61      5.67 o 
   5   2   7       12.66        1.06      6.14 o 
   6   2   7      165.80      157.72     21.23 o 
   7   2   7      125.82      141.20     19.87 o 
   8   2   7        7.10       11.49     12.51 o 
   9   2   7        3.77       -5.44     19.48 o 
 -11   3   7        7.70       -8.44     23.23 o 
 -10   3   7        0.43       -2.16     10.40 o 
  -9   3   7       46.20       47.53     13.34 o 
  -8   3   7       64.14       51.68     25.84 o 
  -7   3   7       79.22       88.70     14.69 o 
  -6   3   7        2.61        2.53      7.15 o 
  -5   3   7       45.42       41.09      8.50 o 
  -4   3   7        5.16       -5.20      5.43 o 
  -3   3   7       12.21       11.80      6.27 o 
  -2   3   7        3.83        3.19      5.45 o 
  -1   3   7        0.52       -2.21      4.74 o 
   0   3   7        3.31       -1.65      4.52 o 
   1   3   7      581.06      556.23     24.48 o 
   2   3   7      125.27      113.94     12.08 o 
   3   3   7      147.86      155.56     11.68 o 
   4   3   7       26.49       17.35      6.49 o 
   5   3   7      192.76      237.31     14.47 o 
   6   3   7        6.84        4.47      8.04 o 
   7   3   7       38.69       30.88     20.80 o 
   8   3   7       23.39        7.63     12.43 o 
   9   3   7       80.68      112.00     29.55 o 
 -11   4   7       48.76       51.18     16.43 o 
 -10   4   7       69.33      123.63     39.13 o 
  -9   4   7        3.25       -3.76      9.15 o 
  -8   4   7        1.17       -6.09      8.79 o 
  -7   4   7        0.38       -6.96      6.96 o 
  -6   4   7       64.61       74.48     13.89 o 
  -5   4   7       87.53      102.21     26.76 o 
  -4   4   7      332.25      334.69     14.67 o 
  -3   4   7       29.19       23.25      7.45 o 
  -2   4   7       12.39        9.89      6.49 o 
  -1   4   7        5.61        9.32      6.56 o 
   0   4   7      193.71      195.92     10.36 o 
   1   4   7        1.47        2.87      6.48 o 
   2   4   7      291.64      306.32     15.27 o 
   3   4   7        4.35       -4.62      6.45 o 
   4   4   7       37.44       24.51      8.40 o 
   5   4   7       19.93       16.46      8.26 o 
   6   4   7      160.65      259.56     50.22 o 
   7   4   7        3.90        6.34     16.06 o 
   8   4   7       17.06        0.99     17.68 o 
 -11   5   7        4.50        4.14     12.02 o 
 -10   5   7        0.05       -5.37     11.74 o 
  -9   5   7       25.96       25.23     12.27 o 
  -8   5   7       37.61       35.08     12.05 o 
  -7   5   7       63.02       64.22     16.73 o 
  -6   5   7        1.64        9.60      9.31 o 
  -5   5   7       57.27       71.48     12.26 o 
  -4   5   7      161.25      144.44     26.27 o 
  -3   5   7      172.20      203.97     21.14 o 
  -2   5   7      153.17      185.18     14.05 o 
  -1   5   7       11.87        0.62      5.98 o 
   0   5   7      294.83      298.21     13.99 o 
   1   5   7       78.09       86.40     20.26 o 
   2   5   7      249.91      250.72     15.06 o 
   3   5   7       55.63       51.34     10.97 o 
   4   5   7        7.95        7.90      7.87 o 
   5   5   7      180.41      208.37     16.19 o 
   6   5   7       34.06       25.49     14.82 o 
   7   5   7       17.71        5.71     17.09 o 
   8   5   7       21.34       15.70     19.07 o 
 -11   6   7       25.66       15.47     20.56 o 
 -10   6   7        3.36       -4.44     13.61 o 
  -9   6   7        0.13        4.15     11.35 o 
  -8   6   7        9.94        2.99      9.44 o 
  -7   6   7        7.20       -3.16      8.59 o 
  -6   6   7        5.03        6.79      9.21 o 
  -5   6   7       11.05       -3.41      6.77 o 
  -4   6   7      251.65      259.00     34.54 o 
  -3   6   7       90.03       84.47     18.30 o 
  -2   6   7      148.04      192.81     28.13 o 
  -1   6   7       11.31        8.88      8.30 o 
   0   6   7      428.77      423.38     18.23 o 
   1   6   7       12.84       17.06      7.94 o 
   2   6   7       26.08       22.16      8.29 o 
   3   6   7      391.34      366.58     17.58 o 
   4   6   7       37.23       22.50     11.00 o 
   5   6   7       11.38        6.46      9.31 o 
   6   6   7       14.45       32.85     12.79 o 
   8   6   7       48.24       29.28     21.55 o 
 -10   7   7       19.70        9.17     13.52 o 
  -9   7   7        9.57       -5.59     10.19 o 
  -8   7   7       11.90       17.75     11.77 o 
  -7   7   7        7.73        3.31      8.48 o 
  -6   7   7      374.09      388.83     22.10 o 
  -5   7   7       13.88       15.23      8.18 o 
  -4   7   7       84.70       82.43     19.82 o 
  -3   7   7      174.27      199.14     15.90 o 
  -2   7   7       17.67       16.27      8.38 o 
  -1   7   7      291.77      277.86     27.29 o 
   0   7   7      902.07      928.37     75.59 o 
   1   7   7        0.00       -5.51      6.15 o 
   2   7   7      327.79      344.69     17.01 o 
   3   7   7       26.84       30.01      9.63 o 
   4   7   7       49.64       73.54     11.83 o 
   5   7   7        0.04       -0.95      7.50 o 
   6   7   7        0.32       -1.26     13.61 o 
   7   7   7       10.28        7.06     18.40 o 
 -10   8   7        0.71       -2.91     13.36 o 
  -9   8   7        5.58        2.71     11.36 o 
  -8   8   7        0.93       -4.35      8.67 o 
  -7   8   7        0.37       -1.42      8.48 o 
  -6   8   7        0.12        1.96     10.18 o 
  -5   8   7        2.75        5.63      8.01 o 
  -4   8   7       26.34       31.94      9.63 o 
  -3   8   7      123.67      145.51     14.28 o 
  -2   8   7      106.37      130.90     13.92 o 
  -1   8   7      127.86      149.11     14.54 o 
   0   8   7       35.49       22.72      9.15 o 
   1   8   7       55.14       55.52     10.57 o 
   2   8   7       52.19       53.92     14.72 o 
   3   8   7       45.68       41.94     10.55 o 
   4   8   7       45.11       42.72     10.61 o 
   5   8   7       27.64       34.27     10.04 o 
   6   8   7        0.42        5.20     12.53 o 
   7   8   7      196.06      330.51     44.13 o 
  -9   9   7       19.81       14.66     16.39 o 
  -8   9   7       59.06       48.38     14.30 o 
  -7   9   7        0.64       -2.20     14.44 o 
  -6   9   7       55.64       79.06     15.23 o 
  -5   9   7       74.14       74.18     11.90 o 
  -4   9   7       64.91       47.14     12.69 o 
  -3   9   7        2.69       -0.06      7.80 o 
  -2   9   7        0.07       -3.68      7.39 o 
  -1   9   7       83.52       90.00     12.68 o 
   0   9   7      136.33      132.39     14.11 o 
   1   9   7        0.15        0.22      9.85 o 
   2   9   7       12.56       21.02     13.93 o 
   3   9   7      113.91       78.65     12.03 o 
   4   9   7       12.03        4.52      8.43 o 
   5   9   7       47.97       44.73     16.03 o 
   6   9   7        0.66       10.26     11.51 o 
   7   9   7       14.63       12.32     19.25 o 
  -9  10   7        0.59       -1.10     11.26 o 
  -8  10   7       11.47       13.46     12.11 o 
  -7  10   7       19.20       -4.59     16.37 o 
  -6  10   7       63.06       40.78     14.10 o 
  -5  10   7        1.11        5.22      8.55 o 
  -4  10   7      394.09      409.39     19.19 o 
  -3  10   7        7.58        1.98      8.25 o 
  -2  10   7       42.14       39.95     10.70 o 
  -1  10   7        2.12       -5.56      7.64 o 
   0  10   7      260.99      282.29     34.75 o 
   1  10   7        7.84        4.42     10.95 o 
   2  10   7        2.70        6.37      8.06 o 
   3  10   7       52.74       60.22     13.51 o 
   4  10   7        1.82        2.86      7.95 o 
   5  10   7       30.25       35.72     11.60 o 
   6  10   7       53.35       60.22     16.40 o 
  -8  11   7        2.59        5.77     10.80 o 
  -7  11   7       78.33       92.79     28.52 o 
  -6  11   7       63.53       59.00     16.11 o 
  -5  11   7       25.35       48.93     16.91 o 
  -4  11   7        1.89       -1.38      9.65 o 
  -3  11   7        7.52       -7.68      8.05 o 
  -2  11   7        2.44       -5.65      8.50 o 
  -1  11   7        0.31       -1.02      8.39 o 
   0  11   7       54.62       36.76     14.09 o 
   1  11   7       42.17       62.68     15.49 o 
   2  11   7       17.63       16.22     28.99 o 
   3  11   7        0.03       -8.62      8.62 o 
   4  11   7        1.90        4.12      8.40 o 
   5  11   7       84.89       83.75     14.02 o 
   6  11   7        9.55       23.30     19.25 o 
  -8  12   7        0.66       -2.04     10.91 o 
  -7  12   7       31.38       19.93     20.47 o 
  -6  12   7       26.80       12.27     13.36 o 
  -5  12   7        1.27       -8.98     10.86 o 
  -4  12   7       61.79       67.41     16.64 o 
  -3  12   7        9.62        2.33      9.34 o 
  -2  12   7        7.03       -1.06      9.53 o 
  -1  12   7       31.98       16.05     10.51 o 
   0  12   7        3.95        2.01     11.87 o 
   1  12   7       77.07       77.68     16.71 o 
   2  12   7      211.32      176.18     26.54 o 
   3  12   7      104.41      107.82     15.32 o 
   4  12   7       13.29        2.80      9.64 o 
   5  12   7        0.84        4.74     11.58 o 
   6  12   7       36.72       55.64     22.13 o 
  -7  13   7       22.80       21.01     23.43 o 
  -6  13   7        0.03      -11.18     11.18 o 
  -5  13   7        5.11      -11.92     11.92 o 
  -4  13   7        0.11       -9.07      9.07 o 
  -3  13   7       15.44       -6.99      9.87 o 
  -2  13   7        4.63       11.90     10.96 o 
  -1  13   7        6.14       -8.73      8.73 o 
   0  13   7        4.43      -10.87     12.76 o 
   1  13   7        0.06       -6.00     12.37 o 
   2  13   7      145.37      148.13     31.10 o 
   3  13   7       14.38        6.09     13.35 o 
   4  13   7        8.31       13.46     11.07 o 
   5  13   7        9.28       22.18     20.42 o 
  -6  14   7        0.22       -8.52     13.04 o 
  -5  14   7       22.06        5.07     14.52 o 
  -4  14   7        7.58       -3.14     10.70 o 
  -3  14   7       81.93      109.79     16.36 o 
  -2  14   7       20.00        4.85     10.46 o 
  -1  14   7       14.63       21.39     15.06 o 
   0  14   7        0.26       -5.49     16.94 o 
   1  14   7        6.52      -17.32     17.32 o 
   2  14   7       96.40      107.75     29.17 o 
   3  14   7       88.79      134.59     35.92 o 
   4  14   7        4.86       26.03     15.68 o 
  -6  15   7       21.50      -16.37     22.04 o 
  -5  15   7        2.93      -12.72     19.88 o 
  -4  15   7       47.82       46.09     14.89 o 
  -3  15   7        0.29       -2.96     11.22 o 
  -2  15   7        5.86        9.34     11.99 o 
  -1  15   7        2.57        5.94     15.34 o 
   0  15   7        7.97        8.58     15.97 o 
   1  15   7        7.61      -11.13     13.54 o 
   2  15   7        0.98       -6.06     13.86 o 
   3  15   7       13.21      -20.74     22.13 o 
  -4  16   7        1.35       11.74     22.98 o 
  -3  16   7       48.90       52.98     18.69 o 
  -2  16   7       37.33       44.71     18.83 o 
  -1  16   7        4.40       -4.10     34.77 o 
  -6   0   8        0.12        2.47      9.58 o 
  -4   0   8      435.83      399.86     18.70 o 
  -2   0   8      303.87      268.98     24.25 o 
   0   0   8      261.77      270.27     17.39 o 
   2   0   8      241.47      262.05     16.82 o 
   4   0   8      202.80      192.11     19.24 o 
   6   0   8       27.15       15.16     15.47 o 
   8   0   8        1.81        2.52     17.00 o 
 -11   1   8        0.21       18.67     18.22 o 
 -10   1   8       19.70       16.87     16.87 o 
  -9   1   8       42.31       75.21     22.72 o 
  -8   1   8        2.36       11.96     14.30 o 
  -7   1   8        0.03       -0.45     10.75 o 
  -6   1   8       43.79       43.89     15.79 o 
  -5   1   8      172.19      201.74     12.34 o 
  -4   1   8       42.74       47.86      7.63 o 
  -3   1   8       42.53       47.43      7.05 o 
  -2   1   8        1.82       -4.41      6.89 o 
  -1   1   8       26.73       23.48      9.60 o 
   0   1   8       21.20        1.64      8.47 o 
   1   1   8       98.59       93.04     10.62 o 
   2   1   8       79.55       80.45      9.37 o 
   3   1   8       83.74       72.22      9.28 o 
   4   1   8       49.82       44.84      8.33 o 
   5   1   8       91.08      106.49     11.13 o 
   6   1   8       12.18        6.63      9.95 o 
   7   1   8        0.00       -5.67     10.32 o 
   8   1   8        0.33       -6.89     12.23 o 
 -11   2   8       52.61       64.54     22.09 o 
 -10   2   8        3.19       23.21     17.50 o 
  -9   2   8        0.50       -0.91     14.44 o 
  -8   2   8       10.20       -2.16      8.81 o 
  -7   2   8      125.34      152.63     17.94 o 
  -6   2   8       28.77       28.63      8.38 o 
  -5   2   8       32.98       16.51      7.41 o 
  -4   2   8      292.37      281.08     13.75 o 
  -3   2   8      425.05      386.43     15.58 o 
  -2   2   8        0.34       -0.81      6.09 o 
  -1   2   8       26.04       17.60      9.55 o 
   0   2   8      253.05      263.70     17.64 o 
   1   2   8      908.75      889.38     24.80 o 
   2   2   8      106.41      130.77     13.16 o 
   3   2   8        2.12        5.06      7.15 o 
   4   2   8       54.27       72.02     11.52 o 
   5   2   8        2.31        2.84      7.24 o 
   6   2   8       38.27       32.08     12.34 o 
   7   2   8       39.66       26.81     19.48 o 
   8   2   8       47.32       30.63     20.11 o 
 -11   3   8       13.89       16.33     21.19 o 
 -10   3   8       28.67       28.49     14.44 o 
  -9   3   8       68.15       56.11     14.54 o 
  -8   3   8       69.10       72.13     15.47 o 
  -7   3   8       29.43       21.82     14.35 o 
  -6   3   8       16.74        8.14     12.73 o 
  -5   3   8        3.67        1.07      6.62 o 
  -4   3   8       22.15       13.46      8.70 o 
  -3   3   8       12.12        4.21      7.10 o 
  -2   3   8       99.20      105.93     14.72 o 
  -1   3   8      113.34      144.21     16.25 o 
   0   3   8        2.58        3.15      7.95 o 
   1   3   8      396.60      379.12     17.00 o 
   2   3   8       15.75        9.41      7.52 o 
   3   3   8       79.67       73.04     11.41 o 
   4   3   8       29.28       37.57     10.23 o 
   5   3   8        1.75       -3.24      7.76 o 
   6   3   8       37.68       54.41     13.88 o 
   7   3   8        6.40       -4.50     15.38 o 
 -11   4   8        1.78       -3.51     16.91 o 
 -10   4   8       23.53       27.92     14.82 o 
  -9   4   8        1.09       -0.40     10.69 o 
  -8   4   8       42.77       29.62     12.02 o 
  -7   4   8       24.22       20.63     10.74 o 
  -6   4   8      532.79      515.49     35.76 o 
  -5   4   8        5.52       -4.48      8.00 o 
  -4   4   8       11.34        5.07      6.94 o 
  -3   4   8      310.98      313.89     18.83 o 
  -2   4   8        5.69        0.68      6.22 o 
  -1   4   8        6.33        5.35      6.59 o 
   0   4   8       27.39       28.18     12.05 o 
   1   4   8      385.84      368.53     17.00 o 
   2   4   8      134.36      139.67     14.44 o 
   3   4   8      190.67      233.50     17.30 o 
   4   4   8      273.78      310.55     20.35 o 
   5   4   8        0.09       -1.53      7.17 o 
   6   4   8        1.94        9.91     11.02 o 
   7   4   8      130.88      196.74     35.22 o 
 -11   5   8        0.57      -13.04     19.25 o 
 -10   5   8        2.17       -8.43     17.43 o 
  -9   5   8        2.57       -2.31     10.51 o 
  -8   5   8        0.14       -8.40      8.40 o 
  -7   5   8      129.72      118.10     17.08 o 
  -6   5   8      639.62      795.10    158.22 o 
  -5   5   8       16.09       20.15      9.12 o 
  -4   5   8       35.24       50.31     25.81 o 
  -3   5   8       64.16       63.45     10.88 o 
  -2   5   8      288.94      270.71     14.96 o 
  -1   5   8      210.50      217.40     14.19 o 
   0   5   8       20.29       27.55     10.62 o 
   1   5   8        9.95        6.29      7.30 o 
   2   5   8      272.85      293.57     18.02 o 
   3   5   8        0.56       -4.52      6.55 o 
   4   5   8       95.64       88.09     12.44 o 
   5   5   8        2.99        0.56      8.87 o 
   6   5   8        9.54        7.45     11.19 o 
   7   5   8        0.01        3.19     18.62 o 
 -10   6   8        9.86       14.91     13.58 o 
  -9   6   8        9.87      -10.83     10.83 o 
  -8   6   8        0.21        4.23      9.83 o 
  -7   6   8       31.90       13.03     10.18 o 
  -6   6   8      429.79      495.67     84.37 o 
  -5   6   8      133.45      164.90     31.74 o 
  -4   6   8        2.68       -5.41      6.70 o 
  -3   6   8       56.68       66.11     12.15 o 
  -2   6   8        6.86       10.65     12.19 o 
  -1   6   8        1.17        2.57      7.61 o 
   0   6   8      119.54      151.98     19.09 o 
   1   6   8        7.19       -2.32      6.91 o 
   2   6   8        0.00        0.33      7.27 o 
   3   6   8       22.48       22.46      9.96 o 
   4   6   8      172.67      243.41     30.98 o 
   5   6   8        0.12       -9.00      9.83 o 
   6   6   8        0.49        9.47     12.14 o 
   7   6   8       13.23        7.65     18.40 o 
 -10   7   8       13.97        2.88     18.40 o 
  -9   7   8        0.29       -9.13      9.13 o 
  -8   7   8        1.94       -5.82      9.66 o 
  -7   7   8       52.62       22.53     18.31 o 
  -6   7   8      102.26      115.72     18.13 o 
  -5   7   8       63.95       93.57     34.86 o 
  -4   7   8       69.33       83.23     25.02 o 
  -3   7   8       22.66       21.14      8.91 o 
  -2   7   8       43.54       28.79      9.67 o 
  -1   7   8       65.74       70.82     13.59 o 
   0   7   8        4.49       -0.26      8.38 o 
   1   7   8       19.71        8.66      8.23 o 
   2   7   8       10.29        8.05      8.24 o 
   3   7   8       12.14       14.42      9.05 o 
   4   7   8        2.10        4.87      8.88 o 
   5   7   8       48.66       64.90     11.86 o 
   6   7   8        1.78        1.33     11.60 o 
 -10   8   8        2.32       -3.10     19.70 o 
  -9   8   8        0.87      -10.71     10.71 o 
  -8   8   8        0.32       -3.64     10.02 o 
  -7   8   8       18.24        6.34     16.33 o 
  -6   8   8        9.16       15.03     12.27 o 
  -5   8   8        5.94        7.16      8.80 o 
  -4   8   8       69.64       98.04     14.33 o 
  -3   8   8       13.44        3.05      8.83 o 
  -2   8   8       16.10       24.36     10.32 o 
  -1   8   8        0.33       -7.29      8.17 o 
   0   8   8      333.03      342.95     44.06 o 
   1   8   8        4.20       19.02     12.47 o 
   2   8   8        0.36       -2.14      7.94 o 
   3   8   8       15.48        1.30      8.42 o 
   4   8   8        6.70        7.51      9.32 o 
   5   8   8       16.43       13.58     11.72 o 
   6   8   8       42.08      106.57     19.37 o 
  -9   9   8       10.25       13.95     12.66 o 
  -8   9   8       19.22       19.97     12.30 o 
  -7   9   8      223.41      167.50     33.74 o 
  -6   9   8      200.30      235.14     24.03 o 
  -5   9   8      306.50      319.05     19.03 o 
  -4   9   8       53.81       66.63     18.76 o 
  -3   9   8       13.40        0.38      8.05 o 
  -2   9   8        5.76        1.61      8.25 o 
  -1   9   8       81.03       96.95     14.34 o 
   0   9   8       64.06       39.56     21.50 o 
   1   9   8        3.26       13.64     12.20 o 
   2   9   8      115.93      119.91     15.31 o 
   3   9   8        3.47        7.01      9.10 o 
   4   9   8       28.25       28.63     13.34 o 
   5   9   8        1.84        9.35     13.81 o 
   6   9   8        2.03       21.41     17.45 o 
  -8  10   8        0.32       -7.40     10.18 o 
  -7  10   8       12.69       -5.71     17.45 o 
  -6  10   8      529.21      446.42     83.29 o 
  -5  10   8        4.98       16.54     13.98 o 
  -4  10   8       39.55       25.28     12.88 o 
  -3  10   8       47.38       72.36     13.26 o 
  -2  10   8        4.09        1.62      9.19 o 
  -1  10   8        0.21       -5.91      8.54 o 
   0  10   8        2.56       -5.04     11.62 o 
   1  10   8      186.61      157.66     20.72 o 
   2  10   8       14.29       12.85      9.68 o 
   3  10   8        3.27        6.77      9.72 o 
   4  10   8       93.22       99.20     15.49 o 
   5  10   8       24.51       22.81     11.38 o 
   6  10   8        6.12        5.26     17.81 o 
  -8  11   8       48.76       66.38     21.48 o 
  -7  11   8       57.68       51.41     24.47 o 
  -6  11   8      139.74      132.41     21.14 o 
  -5  11   8       65.53       49.77     16.44 o 
  -4  11   8      112.72      143.26     16.71 o 
  -3  11   8        6.38       -8.12      8.12 o 
  -2  11   8       96.18       89.52     14.45 o 
  -1  11   8        4.17        1.46      9.28 o 
   0  11   8        0.10        6.09     12.28 o 
   1  11   8       29.61       28.96     14.18 o 
   2  11   8       17.94       10.55     12.25 o 
   3  11   8       17.64       10.13     11.04 o 
   4  11   8        0.59        1.49      9.71 o 
   5  11   8       26.79       38.19     19.48 o 
  -7  12   8        0.32       -2.38     19.21 o 
  -6  12   8        3.83        0.90     14.28 o 
  -5  12   8        0.06       -7.16     12.17 o 
  -4  12   8        8.65        1.06     10.36 o 
  -3  12   8       61.40      103.43     15.56 o 
  -2  12   8        1.25       -5.86      9.02 o 
  -1  12   8        0.07       -6.71      8.93 o 
   0  12   8        0.83      -10.87     10.99 o 
   1  12   8       96.14      124.39     21.72 o 
   2  12   8       45.53       29.71     14.70 o 
   3  12   8        7.14        2.05      9.91 o 
   4  12   8        7.86       -3.10     11.45 o 
  -6  13   8        0.01      -12.56     14.11 o 
  -5  13   8       15.75        4.80     14.49 o 
  -4  13   8       38.35       55.00     13.74 o 
  -3  13   8       35.66       19.90     12.38 o 
  -2  13   8        0.19       -1.85     10.59 o 
  -1  13   8        5.63        9.47     15.14 o 
   0  13   8        1.37        7.80     14.36 o 
   1  13   8      103.99       82.08     20.37 o 
   2  13   8       27.59        5.89     13.93 o 
   3  13   8       21.64       30.61     20.24 o 
   4  13   8        0.28       13.00     21.32 o 
  -6  14   8        0.13      -21.95     21.95 o 
  -5  14   8        0.42        5.65     15.66 o 
  -4  14   8       47.01       48.38     14.62 o 
  -3  14   8       29.71       48.14     14.10 o 
  -2  14   8        0.37       -0.32     11.15 o 
  -1  14   8        4.12       -3.68     13.97 o 
   0  14   8       17.19       42.74     18.81 o 
   1  14   8       69.92       79.76     19.96 o 
   2  14   8        1.27        9.63     20.06 o 
  -4  15   8        0.07       -3.28     21.77 o 
  -3  15   8        1.42       11.06     12.98 o 
  -2  15   8        5.35       35.58     24.74 o 
  -9   0   9       21.82       51.63     19.61 o 
  -7   0   9        8.91       11.56     12.73 o 
  -5   0   9      212.49      264.10     25.19 o 
  -3   0   9       76.84      110.79     22.31 o 
  -1   0   9       12.12        8.23     14.44 o 
   1   0   9     2465.48     2523.34     82.41 o 
   3   0   9       43.79       27.08     17.86 o 
   5   0   9      171.89      210.55     29.51 o 
 -10   1   9        5.02       12.28     16.96 o 
  -9   1   9        0.45       -0.90     12.50 o 
  -8   1   9       53.83       50.40     13.87 o 
  -7   1   9       31.51       34.61     11.19 o 
  -6   1   9        4.51       -1.17      7.57 o 
  -5   1   9       79.91       71.55      9.03 o 
  -4   1   9        8.67        2.45      6.74 o 
  -3   1   9       13.25        4.74     10.05 o 
  -2   1   9        6.26        1.61      8.74 o 
  -1   1   9        0.04       -4.22      8.06 o 
   0   1   9       21.55       11.45     10.44 o 
   1   1   9        3.23       -0.71      6.97 o 
   2   1   9       96.76       88.36     17.30 o 
   3   1   9       16.65        9.43      8.72 o 
   4   1   9        3.96        5.88      7.76 o 
   5   1   9        0.95       -2.07      8.06 o 
   6   1   9       50.78       57.93     22.99 o 
   7   1   9       11.53       14.26     19.52 o 
 -10   2   9       19.25        7.83     18.13 o 
  -9   2   9        0.29       -2.97     13.54 o 
  -8   2   9        3.93        4.63     12.73 o 
  -7   2   9        2.70       11.07     14.17 o 
  -6   2   9      159.18      191.03     27.84 o 
  -5   2   9      242.76      240.77     16.78 o 
  -4   2   9      127.62      116.62     12.31 o 
  -3   2   9        4.64       -2.47      9.09 o 
  -2   2   9        9.61        8.67      8.92 o 
  -1   2   9       45.69       35.67     12.17 o 
   0   2   9       22.16       13.42     11.10 o 
   1   2   9      175.60      191.41     18.15 o 
   2   2   9      109.11      125.68     13.86 o 
   3   2   9       78.99       81.78     12.03 o 
   4   2   9       67.87       71.63     12.09 o 
   5   2   9       79.50       74.73     12.12 o 
   6   2   9       29.06       -5.62     16.42 o 
   7   2   9       20.20        2.47     17.36 o 
 -10   3   9        0.65       10.12     17.86 o 
  -9   3   9        0.01       -3.01     16.10 o 
  -8   3   9       31.73       27.26     16.78 o 
  -7   3   9       23.44       29.28     14.37 o 
  -6   3   9       26.78       42.91     16.82 o 
  -5   3   9       16.23       20.03      8.64 o 
  -4   3   9       45.77       36.69      9.33 o 
  -3   3   9       59.04       55.60     12.85 o 
  -2   3   9       79.13       85.33     22.04 o 
  -1   3   9       79.17      104.63     16.44 o 
   0   3   9        1.95       -0.54      9.40 o 
   1   3   9        1.54        1.53      7.29 o 
   2   3   9      314.96      323.15     16.96 o 
   3   3   9        9.42        8.25      8.84 o 
   4   3   9       67.66       82.18     12.64 o 
   5   3   9       16.21       16.95     10.21 o 
   6   3   9       24.06       25.01     19.52 o 
   7   3   9        4.77       -2.56     17.41 o 
 -10   4   9        1.36        6.75     17.63 o 
  -9   4   9        5.99       -3.01      9.77 o 
  -8   4   9        0.42       -1.01      9.41 o 
  -7   4   9        4.47        4.11      8.99 o 
  -6   4   9       74.88       71.52     20.78 o 
  -5   4   9        3.69        6.46      9.33 o 
  -4   4   9       73.21       74.34     11.76 o 
  -3   4   9        9.39        6.58      7.47 o 
  -2   4   9      107.46      127.76     26.49 o 
  -1   4   9       15.84        0.15      9.57 o 
   0   4   9      133.15      138.68     18.43 o 
   1   4   9       14.53        1.79      7.84 o 
   2   4   9      149.46      184.42     16.85 o 
   3   4   9        1.18        2.83      8.69 o 
   4   4   9      136.81      144.88     16.75 o 
   5   4   9        0.51       -7.83      8.37 o 
   6   4   9       26.36       22.45     13.33 o 
 -10   5   9       38.37       31.08     20.42 o 
  -9   5   9        1.53       -3.03     11.04 o 
  -8   5   9       97.18       96.47     17.44 o 
  -7   5   9       54.80       47.49     12.91 o 
  -6   5   9        1.04        4.05     13.76 o 
  -5   5   9       15.67       13.59     17.01 o 
  -4   5   9        0.84       -8.32      8.32 o 
  -3   5   9       67.03       70.96     11.70 o 
  -2   5   9       65.70       64.09     14.30 o 
  -1   5   9      322.18      335.68     21.90 o 
   0   5   9       47.66       59.28     14.66 o 
   1   5   9        0.78        6.23      7.91 o 
   2   5   9      131.17      133.60     14.82 o 
   3   5   9      110.80      131.49     19.10 o 
   4   5   9       14.05        1.05      8.80 o 
   5   5   9       20.78       32.73     11.08 o 
   6   5   9        2.11        3.43     14.55 o 
 -10   6   9        1.78        5.31     18.80 o 
  -9   6   9        5.12        4.67     12.40 o 
  -8   6   9        1.59       -2.89      9.87 o 
  -7   6   9       14.49       -2.02     14.44 o 
  -6   6   9       13.27       -2.52     15.29 o 
  -5   6   9       66.53      113.62     30.24 o 
  -4   6   9       56.12      150.06    171.24 o 
  -3   6   9       15.13       26.53     55.07 o 
  -2   6   9       24.64        9.59      9.74 o 
  -1   6   9       76.32       51.10     28.97 o 
   0   6   9        4.33       -9.69      9.94 o 
   1   6   9       15.37       14.65     11.40 o 
   2   6   9        1.22       -2.78      7.56 o 
   3   6   9       11.20       -0.26      8.58 o 
   4   6   9        5.54       12.84     11.36 o 
   5   6   9       92.71      150.98     21.40 o 
   6   6   9       24.31       28.84     14.95 o 
  -9   7   9       11.25        6.99     12.31 o 
  -8   7   9        9.54       30.72     18.64 o 
  -7   7   9        7.67       -7.92     15.02 o 
  -6   7   9        3.41       -9.55     11.08 o 
  -5   7   9       37.90       48.46     25.00 o 
  -4   7   9       27.68       47.31     32.57 o 
  -3   7   9        8.68       -0.95      9.24 o 
  -2   7   9      170.07      216.07     90.98 o 
  -1   7   9       31.88       38.35     31.13 o 
   0   7   9       52.03      123.62     66.23 o 
   1   7   9       14.09       16.44     19.79 o 
   2   7   9        8.38       13.07      9.57 o 
   3   7   9        0.61        2.14      9.76 o 
   4   7   9       80.09       70.78     17.15 o 
   5   7   9        2.00        9.00     10.64 o 
   6   7   9       62.82       90.95     27.21 o 
  -9   8   9        0.54        1.89     15.16 o 
  -8   8   9        0.15       -0.14     10.62 o 
  -7   8   9        6.01        2.88     16.55 o 
  -6   8   9        4.23       -2.02     12.12 o 
  -5   8   9        3.91       21.43     10.56 o 
  -4   8   9        8.96        9.47     17.74 o 
  -3   8   9        4.53       -4.76      8.71 o 
  -2   8   9       11.26       30.67     11.66 o 
  -1   8   9       81.33      116.64     53.10 o 
   0   8   9        3.80       -5.05     12.45 o 
   1   8   9       28.17       34.82     16.15 o 
   2   8   9        6.05       11.50     10.67 o 
   3   8   9       43.20       49.92     12.44 o 
   4   8   9        0.34        1.68      9.18 o 
   5   8   9       11.94       15.91     11.30 o 
  -8   9   9       64.44       57.47     15.60 o 
  -7   9   9       68.30       76.28     27.12 o 
  -6   9   9       47.49       84.38     19.06 o 
  -5   9   9        4.83        0.66     13.02 o 
  -4   9   9       39.34       28.37     22.08 o 
  -3   9   9       17.05       19.73     14.85 o 
  -2   9   9      237.24      294.04     82.31 o 
  -1   9   9       85.37      149.28     42.01 o 
   0   9   9      118.67      143.63     42.82 o 
   1   9   9       11.35      -11.44     12.57 o 
   2   9   9        9.85       28.15     15.20 o 
   3   9   9       23.81       23.21     11.65 o 
   4   9   9        3.29        6.02     10.05 o 
   5   9   9        3.03       16.59     14.14 o 
  -8  10   9        3.16        8.28     13.40 o 
  -7  10   9        4.65      -11.34     18.71 o 
  -6  10   9       16.68       63.28     32.21 o 
  -5  10   9       69.37       70.66     19.59 o 
  -4  10   9        0.25       -8.98      9.69 o 
  -3  10   9        0.55       -3.28     13.18 o 
  -2  10   9        1.35        2.54     10.74 o 
  -1  10   9        3.09        6.73     10.22 o 
   0  10   9       26.68       36.00     16.32 o 
   1  10   9        1.89       -2.65     12.82 o 
   2  10   9       51.64       51.42     16.59 o 
   3  10   9        0.19        0.21      9.71 o 
   4  10   9       17.70       39.45     11.88 o 
  -7  11   9        0.24       -1.30     19.84 o 
  -6  11   9       12.39       10.32     16.67 o 
  -5  11   9       10.89       26.00     17.36 o 
  -4  11   9       24.59       17.39     12.05 o 
  -3  11   9        3.31        7.75     11.08 o 
  -2  11   9        0.24       26.80     12.95 o 
  -1  11   9       67.20       55.67     13.90 o 
   0  11   9        0.01       25.04     15.57 o 
   1  11   9        2.46       -5.95     13.14 o 
   2  11   9        2.00        8.66     14.05 o 
   3  11   9        0.43       -2.71     10.21 o 
   4  11   9        0.82       25.82     20.47 o 
  -6  12   9       46.95       62.52     21.99 o 
  -5  12   9      109.63      138.28     24.20 o 
  -4  12   9        8.51        0.57     11.68 o 
  -3  12   9        3.11        0.08     11.68 o 
  -2  12   9       26.42       18.10     12.67 o 
  -1  12   9        3.67       -0.98     15.52 o 
   0  12   9        1.13        3.92     15.39 o 
   1  12   9        2.14       -2.69     18.78 o 
   2  12   9       13.58       19.69     17.59 o 
  -6  13   9        0.71      -12.55     26.00 o 
  -5  13   9        0.04       -3.65     16.40 o 
  -4  13   9        0.01        7.03     12.40 o 
  -3  13   9        6.49        2.87     11.29 o 
  -2  13   9        0.01      -10.75     10.75 o 
  -1  13   9        1.84        1.80     14.53 o 
   0  13   9        2.47       16.72     17.60 o 
  -4  14   9       13.73       12.73     23.57 o 
  -3  14   9        7.88        7.97     15.03 o 
  -2  14   9        7.19        8.77     19.61 o 
 -10   0  10        4.76        4.72     15.97 o 
  -8   0  10        9.76       15.97     17.09 o 
  -4   0  10      136.01      127.70     23.44 o 
  -2   0  10       84.15       73.18     20.69 o 
   0   0  10     1215.11     1298.62     60.19 o 
   2   0  10        2.46       -7.56     14.48 o 
   4   0  10       16.35       50.06     22.18 o 
 -10   1  10        0.02        0.89     14.46 o 
  -9   1  10        0.09       -1.44     11.11 o 
  -8   1  10       18.07       25.31     11.45 o 
  -7   1  10       89.23      107.43     23.19 o 
  -6   1  10       23.74        7.78     13.09 o 
  -5   1  10        1.39       -9.69      9.69 o 
  -4   1  10        6.90       -1.96     10.18 o 
  -3   1  10       95.13       89.40     15.66 o 
  -2   1  10        5.93       -2.87     18.62 o 
  -1   1  10      194.14      196.27     20.69 o 
   0   1  10       21.05       33.55     13.94 o 
   1   1  10        7.23       14.47     11.97 o 
   2   1  10       27.94       40.36     13.37 o 
   3   1  10       28.71       21.01     27.30 o 
   4   1  10        7.77        7.73     12.32 o 
   5   1  10        0.06        0.39     11.04 o 
 -10   2  10        1.36       16.42     19.61 o 
  -9   2  10        0.00        6.13     11.44 o 
  -8   2  10       79.02       69.20     34.12 o 
  -7   2  10       49.65       55.55     20.06 o 
  -6   2  10        6.85        7.74     13.58 o 
  -5   2  10       51.71       22.05     12.25 o 
  -4   2  10        1.42        4.06     11.03 o 
  -3   2  10       36.30       27.01     12.41 o 
  -2   2  10       15.13        9.62     11.29 o 
  -1   2  10       98.63      107.20     16.35 o 
   0   2  10       80.58       69.80     15.84 o 
   1   2  10        0.62       -2.17      9.91 o 
   2   2  10       54.18       40.86     13.91 o 
   3   2  10        0.17       -6.04     11.29 o 
   4   2  10        6.56        8.13     11.11 o 
   5   2  10       42.23       62.53     15.99 o 
  -9   3  10       15.91       35.89     19.97 o 
  -8   3  10      240.53      219.95     34.59 o 
  -7   3  10      184.33      220.31     32.52 o 
  -6   3  10        0.60       -9.58     12.55 o 
  -5   3  10       99.55      106.20     13.78 o 
  -4   3  10       93.07      104.27     16.66 o 
  -3   3  10       18.27        8.35     11.44 o 
  -2   3  10        0.05        7.87     10.50 o 
  -1   3  10        3.27      -10.11     10.11 o 
   0   3  10       64.03       88.79     16.11 o 
   1   3  10        0.35        4.53     11.40 o 
   2   3  10       18.04       17.62      9.35 o 
   3   3  10       53.00       52.69     11.80 o 
   4   3  10        9.09       25.49     11.91 o 
   5   3  10        0.28       -1.65     10.40 o 
  -9   4  10        0.63       -9.85     16.10 o 
  -8   4  10       73.14       80.74     22.85 o 
  -7   4  10       79.07       58.11     21.73 o 
  -6   4  10       10.05       -8.50     13.13 o 
  -5   4  10       27.99       22.25     10.47 o 
  -4   4  10       23.77        2.48     11.16 o 
  -3   4  10       55.65       55.00     13.79 o 
  -2   4  10        0.12       -8.39     10.83 o 
  -1   4  10      244.54      241.26     24.01 o 
   0   4  10        3.48       -9.69     10.11 o 
   1   4  10       14.68       22.10     13.20 o 
   2   4  10        5.74       -5.02      8.97 o 
   3   4  10        3.01        9.71      9.53 o 
   4   4  10        0.21        4.73      9.45 o 
   5   4  10       29.06       57.18     13.23 o 
  -9   5  10        3.11       -5.62     17.72 o 
  -8   5  10        0.00      -13.18     14.17 o 
  -7   5  10       31.82       30.70     21.97 o 
  -6   5  10        3.81       27.71     18.53 o 
  -5   5  10       14.92        5.41     11.07 o 
  -4   5  10        8.99       10.30     16.19 o 
  -3   5  10        0.03       13.84     13.31 o 
  -2   5  10        0.28       -2.96     10.36 o 
  -1   5  10        0.57       -8.08     10.95 o 
   0   5  10        1.21        1.54     13.85 o 
   1   5  10        2.39        4.49     11.76 o 
   2   5  10        0.92        0.49      9.41 o 
   3   5  10       46.11       54.63     20.75 o 
   4   5  10       26.18       43.44     12.35 o 
   5   5  10        4.53       27.15     12.02 o 
  -9   6  10        0.06       -7.65     15.61 o 
  -8   6  10       41.24       44.89     14.62 o 
  -7   6  10       12.33        9.18     18.62 o 
  -6   6  10       12.48       -0.04     15.16 o 
  -5   6  10       79.95       92.28     28.61 o 
  -4   6  10        4.11        2.73      9.97 o 
  -3   6  10        7.59      -13.90     13.90 o 
  -2   6  10       25.47       17.72     15.88 o 
  -1   6  10       44.14       67.52     25.48 o 
   0   6  10       13.19       -2.88     14.01 o 
   1   6  10       12.32        0.34     12.10 o 
   2   6  10      193.94      207.14     24.48 o 
   3   6  10        1.75       -3.02      9.69 o 
   4   6  10        1.54       -1.14     10.24 o 
   5   6  10       13.16       35.17     23.61 o 
  -8   7  10        2.08       -6.09     10.36 o 
  -7   7  10       15.33       14.08     19.84 o 
  -6   7  10        1.61       -2.20     16.19 o 
  -5   7  10        4.47       15.52     12.06 o 
  -4   7  10        7.01       14.43     11.95 o 
  -2   7  10        6.98        2.20     16.60 o 
  -1   7  10       16.75       31.35     20.51 o 
   0   7  10        4.21       41.74    104.19 o 
   1   7  10       65.03      128.18    109.80 o 
   2   7  10       23.65       30.90     28.17 o 
   3   7  10       39.31       38.74     14.63 o 
   4   7  10        3.03        8.15     10.30 o 
  -8   8  10       26.50       38.46     14.33 o 
  -7   8  10        0.15       -8.32     16.55 o 
  -6   8  10        3.39       -2.56     16.64 o 
  -5   8  10        1.38      -13.14     13.14 o 
  -4   8  10        5.17        5.36     20.19 o 
  -3   8  10        0.21      -14.87     15.48 o 
  -2   8  10        1.05       20.30     19.34 o 
  -1   8  10       24.01       34.86     26.22 o 
   0   8  10        0.01       21.21     49.73 o 
   1   8  10        0.05        7.50     29.53 o 
   2   8  10      198.31      290.35    119.58 o 
   3   8  10        0.07        2.90     11.14 o 
   4   8  10        5.76       40.17     27.39 o 
  -7   9  10        4.62      -17.00     17.05 o 
  -6   9  10       12.05        1.17     16.78 o 
  -5   9  10        6.61        9.42     16.42 o 
  -4   9  10        3.55        8.22     11.94 o 
  -3   9  10       16.40       14.93     16.33 o 
  -2   9  10        4.72       21.15     17.24 o 
  -1   9  10        1.35      -17.23     47.23 o 
   0   9  10       23.78       80.89     40.93 o 
   1   9  10        4.06        7.86     29.96 o 
   2   9  10        5.03        9.82     16.25 o 
   3   9  10       23.37       30.05     15.98 o 
  -6  10  10        2.87       -5.62     19.30 o 
  -5  10  10       89.36      190.43     89.35 o 
  -4  10  10       28.13       22.25     27.16 o 
  -3  10  10        0.74        1.90     11.48 o 
  -2  10  10       26.76       48.27     20.89 o 
  -1  10  10       20.46       46.97     19.99 o 
   0  10  10        1.33        8.76     17.73 o 
   1  10  10        7.86       16.47     32.02 o 
   2  10  10        1.28       26.99     28.02 o 
  -6  11  10        0.18       -9.45     16.37 o 
  -5  11  10       11.82       19.34     30.29 o 
  -4  11  10        1.86       -9.83     20.47 o 
  -3  11  10        0.64       -6.58     11.91 o 
  -2  11  10        1.44       12.18     16.89 o 
  -1  11  10       14.39       15.48     19.65 o 
   0  11  10        5.41        8.53     17.12 o 
  -5  12  10       21.78       51.90     43.50 o 
  -4  12  10        0.06        3.18     14.27 o 
  -3  12  10        0.11       12.74     13.71 o 
  -2  12  10        6.90       -3.40     17.83 o 
  -2  13  10        3.52       70.57     24.61 o 
  -9   0  11       26.89       49.75     21.82 o 
  -5   0  11       21.40        9.04     17.77 o 
  -3   0  11       16.30       23.75     17.81 o 
  -1   0  11       99.64      137.50     30.05 o 
   1   0  11       41.78       21.82     18.40 o 
   3   0  11       65.82      100.62     28.61 o 
  -9   1  11       17.37       31.44     20.42 o 
  -5   1  11       34.24       21.37     13.15 o 
  -4   1  11        4.52      -14.51     14.51 o 
  -3   1  11        0.09       -9.86     10.31 o 
  -2   1  11        8.69       -8.76     10.91 o 
  -1   1  11       10.54       35.65     13.47 o 
   0   1  11       47.44       75.64     23.05 o 
   1   1  11        0.09       -5.10     11.56 o 
   2   1  11       26.81       33.35     14.68 o 
   3   1  11        6.24        8.23     12.45 o 
   4   1  11       40.88       43.03     16.29 o 
  -9   2  11        1.95        3.87     18.35 o 
  -8   2  11        0.03       -1.08     17.27 o 
  -5   2  11        2.54       -1.05     11.70 o 
  -4   2  11       90.46       62.70     15.97 o 
  -3   2  11        4.13       -9.72     11.48 o 
  -2   2  11        4.54       12.19     11.92 o 
  -1   2  11      159.40      150.69     20.86 o 
   0   2  11      283.23      376.52     25.76 o 
   1   2  11        0.12        0.49     12.47 o 
   2   2  11        0.02       -1.90     14.89 o 
   3   2  11       27.94        8.75     12.99 o 
   4   2  11       32.79       43.68     16.21 o 
  -8   3  11       15.47       17.90     18.49 o 
  -5   3  11       10.89        6.60     12.90 o 
  -4   3  11       15.00       13.53     12.85 o 
  -3   3  11       78.49       97.26     17.94 o 
  -2   3  11        3.62       11.44     12.68 o 
  -1   3  11       55.67       48.05     17.61 o 
   0   3  11      179.84      205.32     23.99 o 
   1   3  11       25.88       45.97     15.09 o 
   2   3  11       28.67       44.75     17.06 o 
   3   3  11       11.20        9.64     13.82 o 
   4   3  11       18.83      -10.89     18.98 o 
  -8   4  11        0.01      -15.02     15.47 o 
  -7   4  11        0.38       -3.24     15.47 o 
  -5   4  11        0.08       -4.69     17.36 o 
  -4   4  11       22.45        9.65     13.45 o 
  -3   4  11      106.24      109.35     19.87 o 
  -2   4  11        2.23        2.98     12.71 o 
  -1   4  11       60.43       32.07     15.46 o 
   0   4  11       36.28       74.88     17.67 o 
   1   4  11       18.07        5.51     11.99 o 
   2   4  11       41.83       36.61     16.54 o 
   3   4  11        3.95       -7.51     12.35 o 
  -8   5  11        4.22        3.15     18.35 o 
  -7   5  11       10.05        4.14     16.96 o 
  -5   5  11       19.95       22.67     20.20 o 
  -4   5  11        0.54       26.90     18.35 o 
  -3   5  11       46.28       72.81     25.23 o 
  -2   5  11        3.92      -11.56     11.89 o 
  -1   5  11        3.86       10.13     14.46 o 
   0   5  11        0.09       -3.22     13.36 o 
   1   5  11        0.11        0.47     13.33 o 
   2   5  11        0.43      -15.25     20.33 o 
   3   5  11        0.60        5.56     11.00 o 
  -8   6  11        1.94      -12.86     16.19 o 
  -7   6  11       19.39       -8.73     15.34 o 
  -4   6  11        0.15       16.78     19.30 o 
  -3   6  11        1.78        0.22     19.03 o 
  -2   6  11        4.60       29.73     21.50 o 
  -1   6  11       14.02       11.78     14.64 o 
   0   6  11        7.79       -5.16     22.99 o 
   1   6  11        7.55       16.83     15.26 o 
   2   6  11       85.61      121.91     21.46 o 
   3   6  11       30.18       20.78     18.98 o 
  -7   7  11        0.29      -14.98     14.98 o 
  -6   7  11        0.24       12.28     19.70 o 
  -4   7  11       11.62       21.59     18.80 o 
  -3   7  11        7.76       12.91     20.29 o 
  -2   7  11       86.08      156.44     33.20 o 
  -1   7  11        0.32       16.91     19.79 o 
   0   7  11       37.69       40.35     21.82 o 
   1   7  11        2.99        0.22     19.52 o 
  -7   8  11       12.17       15.74     21.28 o 
  -6   8  11        2.20       38.68     22.13 o 
  -4   8  11        0.64       -5.94     19.57 o 
  -3   8  11        0.25       -3.33     17.23 o 
  -2   8  11        0.52       15.74     19.57 o 
  -1   8  11        9.31        2.79     19.43 o 
   0   8  11        2.37       11.60     21.73 o 
  -6   9  11        4.87       -1.62     18.53 o 
  -5   9  11       15.99       45.59    146.50 o 
  -4   9  11        2.11        3.82     18.17 o 
  -3   9  11        7.62       25.86     21.77 o 
  -2   9  11       11.98       32.74     23.07 o 
  -1   9  11        0.15       29.37     22.53 o 
  -5  10  11        0.06      -15.43     15.43 o 
  -4  10  11        0.85       10.48     20.15 o 
  -3  10  11        9.60       -0.58     19.79 o 
  -4   0  12       24.75       -1.30     16.82 o 
  -2   0  12       33.69       12.64     19.34 o 
   0   0  12       12.10       12.14     22.53 o 
  -5   1  12       20.50       21.10     13.80 o 
  -4   1  12       15.17       12.46     14.30 o 
  -3   1  12       34.07       18.34     14.82 o 
  -2   1  12       38.81       60.47     17.76 o 
  -1   1  12        6.52       -0.35     14.39 o 
   0   1  12        1.93        5.50     13.94 o 
   1   1  12        7.95       -5.42     13.58 o 
  -5   2  12        6.73        8.81     14.00 o 
  -4   2  12        0.43       -2.98     12.27 o 
  -3   2  12       32.42       44.02     16.78 o 
  -2   2  12      203.86      185.30     23.65 o 
  -1   2  12       12.89        2.36     14.10 o 
   0   2  12        0.02       -6.34     12.85 o 
  -5   3  12        0.22       -4.83     14.04 o 
  -4   3  12        0.20       -6.55     13.35 o 
  -3   3  12        7.77       -1.99     13.47 o 
  -2   3  12       54.11       57.11     17.39 o 
  -1   3  12       32.96       35.48     16.86 o 
   0   3  12        8.33       18.60     14.87 o 
  -5   4  12       18.80        2.86     14.18 o 
  -4   4  12        0.66       -7.13     14.23 o 
  -3   4  12        2.71        5.03     14.24 o 
  -2   4  12       14.46       18.85     21.14 o 
  -1   4  12        6.34      -14.35     14.35 o 
   0   4  12       35.51       15.07     21.05 o 
  -4   5  12        9.22        4.18     20.92 o 
  -3   5  12        3.71      -12.61     13.42 o 
  -2   5  12       12.73       11.67     15.90 o 
  -1   5  12       27.66       11.52     16.52 o 
  -4   6  12        3.53        4.41     20.60 o 
  -3   6  12       10.02       10.75     21.82 o 
  -2   6  12       13.06        1.71     21.05 o 
  -4   7  12        0.40       -7.87     19.39 o 
  -3   7  12        9.44        8.05     22.13 o 
                                                 
